# Supplementary material for: Dysfunctional oxidative phosphorylation shunts branched‐chain amino acid catabolism onto lipogenesis in skeletal muscle
Source: EMBO J. 2020 Jun 3;39(14):e103812. doi: 10.15252/embj.2019103812 (PMC7360968; doi:10.15252/embj.2019103812)
Supplement: Supplementary file 2 — Table EV1 [file EMBJ-39-e103812-s002.xlsx]

## Sheet: Table EV1
Table EV1. Detailed list of reagents and antibodies utilized in this study.
REAGENT or RESOURCE	SOURCE	RRID	REFERENCE
Antibodies
Anti-4-HNE	R&D Systems	AB_664165	MAB3249
Anti-ACAC	Cell Signaling Technology Inc	AB_2219400	3662
Anti-ACLY	Abcam	AB_722533	ab40793
Anti-Acetyl-K	Cell Signaling	AB_331805	9441S
Anti-alkaline phosphatase	R&D Systems	-	1448
Anti-Catalase	Sigma-Aldrich	AB_258720	C0979
Anti-Complex III Subunit Core 2	Abcam	AB_2213640	ab14745
Anti-COXIV	Abcam	AB_301443	ab14744
Anti-DRP1	BD Transduction Laboratories	AB_398423	611112
Anti-ETF-A	Abcam	AB_10865517	ab110316
Anti-ETF-B	Abcam	AB_10711450	ab104944
Anti-ETF-DH	Abcam	AB_11141444	ab126576
Anti F4/80	Biolegend	AB_893481	123116
Anti-FASN	BD Transduction Laboratories	AB_398275	610962
Anti-GAPDH	Homemade	-	-
Anti-GSR	Abcam	AB_2115640	ab16801
Anti-HSP60	Homemade	-	-
Anti iNOS/NOS	BD Transduction Laboratories	AB_397718	610328
Anti-mouse IF1	Homemade	-	-
Anti-human IF1(H49K)	Homemade	-	-
Anti-Laminin-β1	Santa Cruz Biothecnology Inc	AB_2134182	sc6018
Anti-LC3B	AB_2137703		4108
Anti-MDA	Abcam	AB_776164	ab27642
Anti-MFN1	Abcam	AB_2142624	ab57602
Anti-MFN2	Abcam	AB_2142629	ab56889
Anti-Mouse IgG (H+L), HRP Conjugate	Promega	AB_430834	W4021
Anti-MPC1	Cell Signaling Technology Inc	AB_2773729	14462
Anti-mTOR	Cell Signaling Technology Inc	AB_330978	2972
Anti-MyHC	Abcam	AB_297734	ab11083
Anti-NDUFA9	Abcam	AB_301431	ab14713
Anti-NDUFS3	Abcam	AB_301429	ab14711
Anti-Nitrotyrosine	Abcam	AB_942087	ab61392
Anti-OPA1	BD Transduction Laboratories	AB_399888	612606
Anti-p62	Enzo Life Science	AB_2052149	BML-PW9860-0025
Anti-pACAC	Cell Signaling Technology Inc	AB_330337	3661
Anti-pACLY	Cell Signaling Technology Inc	AB_2257987	4331
Anti-PDH1	Invitrogen	-	459400
Anti-phosphoserine	Sigma-Aldrich	AB_477376	P5747
Anti-PLP4	Santa Cruz Biothecnology Inc	AB_10842120	sc169231
Anti-Phospho-mTOR (Ser2448)	Cell Signaling Technology Inc	AB_330970	2971
Anti-PRDM16	Abcam	AB_10866455	ab106410
Anti-PRX2	Abcam	AB_10862524	ab109367
Anti-PRX3	Abcam	-	ab222807
Anti-PRX6	Abcam	AB_944762	ab59543
Anti-Rabbit IgG (H+L), HRP Conjugate	Promega	AB_430833	W4011
Anti-Raptor	Cell Signaling Technology Inc.	AB_56124	2280
Anti-SCD	Santa Cruz Biothecnology Inc	AB_2238791	sc14715
Anti-SDHA	Abcam	AB_301433	ab14715
Anti-SDHB	Invitrogen	-	459230
Anti-SOD1	Santa Cruz Biothecnology Inc	AB_2193779	sc11407
Anti-SOD2	Santa Cruz Biothecnology Inc	AB_661470	sc30080
Anti-tubulin	Sigma-Aldrich	AB_477579	T5168
Anti-VDAC	Abcam	AB_2214787	ab15895
Anti-βactin	Sigma-Aldrich	AB_476692	A1978
Anti-βactin	Merk KGaA	AB_476744	A5441
Anti-β-Dystroglycan	Leica	AB_442043)	NCL-b-DG
Anti-βF1-ATPase	Homemade	-	-
Chemicals, Peptides and Recombinant Proteins
[9,10 - 3H(N)] palmitic acid	Perkin Elmer	-	NET043001MC
2-isopropanol	Merk KGaA	-	K48640034
6-aminohexanoic acid	Sigma-Aldrich	-	7260
ABI Prism 7900HT sequence detection system	Thermo Fisher Scientific	-	4317596
ADP	Sigma-Aldrich	-	A2754
AG Ion-exchange resin	Bio-Rad	-	1401454
Antimycin A	Sigma-Aldrich	-	A8474
ATP	Sigma-Aldrich	-	A2383
Bio-Rad Protein Assay	Bio-Rad	-	5000006
Bis-Tris	Sigma-Aldrich	-	T0377
Bodipy 493-503	Thermo Fisher	-	D3922
Bovine Serum Albumin (BSA)	Nzytech	-	MB04602
Bromophenol Blue	Sigma-Aldrich	-	B0126
Carboxine	Sigma-Aldrich	-	45371
Carnitine	Sigma-Aldrich	-	C0283
cOmpleteTM Mini EDTA-free Protease Inhibitor Cocktail	Sigma-Aldrich	-	11836170001
DAB	Dako, Agilent	-	K8000
DeStreak Rehydration Solution	GE Healthcare	-	GE17-6003-19
Digitonin	Sigma-Aldrich	-	D5628
DNP	Sigma-Aldrich	-	D198501
Doxycyling	Sigma-Aldrich	-	D9891
DTT	Sigma-Aldrich	-	D9760
Edaravone	Selleckchem	-	S1326
EDTA	Sigma-Aldrich	-	ED2P
EGTA	Sigma-Aldrich	-	E3889
EtOH	Merck KGaA	-	64-17-5
Etomoxir	Sigma-Aldrich	-	E1905
Ettan IPGPhor3 IEF Unit	GE Healthcare	-	11003364
EZ View Red Protein G Affinity Gel	Sigma-Aldrich	-	E3403
Fast SYBERMasterMix	Thermo Fisher Scientific	-	4385616
FCCP	Sigma-Aldrich	-	C2920
FDA-Approved library	Selleckchem	-	L1300
Fetal Bovine Serum (FBS)	Sigma-Aldrich	-	F7524
Glycine	VWR	-	101196X
Glucose	Merck KGaA	-	K37462374
Glucose, D- [U-14C]-	Perkin Elmer	-	NEC042V250UC
Glutamate	Sigma-Aldrich	-	49621
Glycerol	Sigma-Aldrich	-	G5516
High Fat Diet (HFD)	Research Diets	-	D12451
IAM	Sigma-Aldrich	-	I6125
Imidazole	Sigma-Aldrich	-	I5513
Immobiline DryStrips	GE Healthcare	-	17-6001-96
Insulin	Sigma-Aldrich	-	I6634
Insulin (Actarapid human injectable Insulin)	Novo Nordisk	-	-
Isoleucine, L-[U-14C]	Perkin-Elmer	-	NEC278E050UC
IPG Buffer	GE Healthcare	-	17-6004-40
KCl	Merk	-	104936
L-[14C(U)]-Leucine	Perkin-Elmer	-	NEC279E050UC
L-Leucine	Sigma-Aldrich	-	L8000
L-[14C(U)]-Lysine	Perkin-Elmer	-	NEC280E001MC
Lipofectamine 2000 Transfection Reagent	Thermo Fisher Scientific	-	11668027
Malate	Sigma-Aldrich	-	2300
Malonate	Sigma-Aldrich		M1296
MgCl2	Sigma-Aldrich	-	M8266
MgSO4	Sigma-Aldrich	-	M7506
MitoSOX Red Mitochondrial superoxide indicator	Invitrogen	-	M36008
MitoQ	Michael.P.Murphy	-	-
	(Antipodean Pharmaceutical Inc.)
Mowiol	Merck KGaA	-	475904-100GM
N-Acetyl-L-cysteine	Sigma-Aldrich	-	A7250
NativePAGE Novex 3-12% Bis-Tris Protein Gels	Life Technologies	-	BN1001BOX
NitroBlue Tetrazolium Tablet	Sigma-Aldrich	-	N5514-10TAB
Non-fatty dried milk	Central lechera Asturiana	-
Novex ECL HRP Chemiluminiscent reagent	Invitrogen	-	WP20005
Oil Red	Sigma-Aldrich		O0625
Oligomycin	Sigma-Aldrich	-	O4876
Paraformaldehyde	Santa Cruz Biotechnology	-	30525-89-4
Pb(NO3)2	Sigma-Aldrich	-	228621
Phosphatase inhibitor cocktail 2	Sigma-Aldrich	-	P5726
Poly-Prep Chromatography columns	Bio-Rad	-	731-1550
Ponceau Red	Sigma-Aldrich	-	P7170
Reduced Cytochrome C	Sigma-Aldrich	-	C2506
Rotenone	Sigma-Aldrich	-	R8875
Serva Blue G dye	Serva	-	35050
Sodium Deoxycolate	Sigma-Aldrich	-	D6750
Sodium Palmitate	Sigma-Aldrich	-	P9767
Sodium Succinate	Sigma-Aldrich	-	S7501
Sucrose	Sigma-Aldrich	-	84100
Tricine	Sigma-Aldrich	-	B9754
Tris pH 8.3	Sigma-Aldrich	-	T1503
TritonX-100	Merck KGaA	-	9030-19-5
Trizol	Invitrogen	-	15596026
Tween 20	EMD Millipore Corp.	-	817072
Ultima Gold LLT Scintillation Fluid	Perkin Elmer	-	6013377
Valine, L-[U-14C]	Perkin Elmer	-	NEC291EU050UC
Xylene	VWR	-	1330-20-7
α-MEM	Gibco	-	12561-056
Critical Commercial Assays
ATP Bioluminescence Assay Kit CLS II	Roche	-	11699695001
BCAA Assay Kit	Abcam	-	ab83374
FAD Assay Kit	Abcam	-	ab204710
Glycerol Quantification Kit	Sigma-Aldrich	-	T2449
Glycerol Quantification Kit	Sigma-Aldrich	-	F6428
High-Capacity cDNA Reverse Transcription Kit	Thermo Fisher Scientific	-	4368814
KAPA Mousse Genotyping Kit	Kapa Biosystems	-	KK7302
Mouse Malonyl coenzyme A ELISA Kit	Cusabio	-	CSB-E12896m
NADP/NADPH Quantification Kit	Sigma-Aldrich	-	MAK038
PicoProbe Acetyl-CoA Fluorimetric Assay kit	BioVision		K317
SkGM-2 Skeletal Muscle Bullet Kit	Lonza	-	cc-3246
SkGM-2 Skeletal Muscle Bullet Kit	Lonza	-	cc3244
Recombinant DNA
ATPIF1H49K plasmid	Homemade	-
Software and Algorithms
Cytoscape v3.6.1	Cytoscape Consortium	SCR_015784
GraphPad Prism7	GraphPad	SCR_002798
GSEA v3.0	Broad Institute Inc.	SCR_003199
Image J analyssis software	NIH	SCR_003070
PEAKS Studio X search enginw	Bioinformatics Solutions Inc.	-
Seahorse_Wave_Desktop_v2.4	Agilent technologies	SCR_014526
SPSS 17.0	SPSS Inc.	SCR_002865
Other
Ket-Stat Strips	Nova Biomedicals	-	41543
Nitrocellulose membrane, Amersham Protran 0.2mm NC	GE Healthcare	-
One Touch Select Plus Flex measure apparatus	Johnson & Johnson	-	-
One Touch Select Plus Strips	Johnson & Johnson	-	9034400
PVDF membrane, Immobilon-P, 0.45uM	Merck KGaA	-	IPVH00010
XF24 Flux Pack, Seahorse Bioscience	Agilent Technologies	-	100867-100
XFe96 Flux Pack, Seahorse Bioscience	Agilent Technologies	-	102416-100
