# Supplementary material for: Dysfunctional oxidative phosphorylation shunts branched‐chain amino acid catabolism onto lipogenesis in skeletal muscle
Source: EMBO J. 2020 Jun 3;39(14):e103812. doi: 10.15252/embj.2019103812 (PMC7360968; doi:10.15252/embj.2019103812)
Supplement: Supplementary file 3 — Table EV2 [file EMBJ-39-e103812-s003.xlsx]

## Sheet: Table EV2
Table EV2. Detailed list of primers utilized in this study.
GENE	PRIMER	SEQUENCE
ATPIF1H49K	H49K_FW	CACAGAGTAGAGAACAACTG
	H49K_RV	GTTAGTAGCACACAGACAAA
ACTA1-rtTA	rtTA_FW	CTGTTCGGCCTTGAATTGAT
	rtTA_RV	CATGTCCAGATCGAAATCGTC
FSTL1	q_FSTL1_FW	GAATGTGCCGTCACAGAGAA
	q_FSTL1_RV	GCAGTGCCCATCATAATCAA
FKN/CX3CL1	q_FKN_FW	TTGTCCTGGAGACGACACAG
	q_FKN_RV	TCCAAAGCAAGGTCTTCCAA
IL-6	q_IL6_FW	AGTTGCCTTCTTGGGACTGA
	q_IL6_RV	CAGAATTGCCATTGCACAAC
IL-15	q_IL15_FW	CATTTTGGGCTGTGTCAGTG
	q_IL15_RV	GCAATTCCAGGAGAAAGCAG
TNFα	q_TNFA_FW	GAACTGGCAGAAGAGGCACT
	q_TNFA_RV	AGGGTCTGGGCCATAGAACT
PPARβ/δ	q_PPARD_FW	CAGAATTCCTCCCCTTCCTC
	q_PPARD_RV	TTGCGGTTCTTCTTCTGGAT
IRISIN	q_IRISIN_FW	TCCTGGAGGATGAAGTGGTC
	q_IRISIN_RV	TCTTGAAGAGCACAGGCTCA
LIF	q_LIF_FW	CGCCAATGCTCTCTTCATTT
	q_LIF_RV	AGTGGGGTTCAGGACCTTCT
MSTN	q_MSTN_FW	ACGCTACCACGGAAACAATC
	q_MSTN_RV	CCGTCTTTCATGGGTTTGAT
OSTN	q_OSTN_FW	ACCCACAGCCAGAGAAGAGA
	q_OSTN_RV	CGATCCATGGGAATACCAAA
SPARC	q_SPARC_FW	AATTTGAGGACGGTGCAGAG
	q_SPARC_RV	AAGTGGCAGGAAGAGTCGAA
GLUT-1	q_GLUT1_FW	AAACATGGAACCACCGCTAC
	q_GLUT1_RV	GAGAAGCCCATAAGCACAGC
GLUT-3	q_GLUT3_FW	GATCGGCTCTTTCCAGTTTG
	q_GLUT3_RV	CAATCATGCCACCAACAGAG
PGC1α	q_PGC1A_FW	TTGCTAGCGGTTCTCACAGA
	q_PGC1A_RV	TAAGACCGCTGCATTCATTG
β-ACTIN	q_β-ACTIN_FW	AACACAGTGCTGTCTGGTGGT
	q_β-ACTIN_RV	GATCCACATCTGCTGGAAGG
GAPDH	q_GAPDH_FW	TGCGACTTCAACAGCAACTC
	q_GAPDH_RV	GGATAGGGCCTCTCTTGCTC
