# Supplementary material for: Dysfunctional oxidative phosphorylation shunts branched‐chain amino acid catabolism onto lipogenesis in skeletal muscle
Source: EMBO J. 2020 Jun 3;39(14):e103812. doi: 10.15252/embj.2019103812 (PMC7360968; doi:10.15252/embj.2019103812)
Supplement: Supplementary file 4 — Table EV3 [file EMBJ-39-e103812-s004.xlsx]

## Sheet: Table EV3 Legend
Table EV3.Skm and WAT lipidomic data for individual species

## Sheet: Hoja2
Table EV3.
LIPIDOMICs
		SKM								WAT
feature	class	wt	ATPIF1H49K	ATPIF1H49K/wt	p-value		ATPIF1H49K/wt	p-value		wt	ATPIF1H49K	ATPIF1H49K/wt	p-value
		pmol/mg Skm tissue	pmol/mg Skm tissue							pmol/mg Skm tissue	pmol/mg Skm tissue				ATPIF1/wt	p-val
		AVERAGE	AVERAGE							MEDIA	MEDIA	dt/wt	p val
CE 18:2;0	CE	38.6985	15.0237	0.388224	0.256512					1.20482e-08	1.20482e-08	1	#DIV/0!
CE 20:4;0	CE	96.4703	51.8237	0.537198	0.0200836					1.20482e-08	1.20482e-08	1	#DIV/0!
Cer 32:1;1	Cer	1.61374	1.62925	1.00961	0.979227					1.20482e-08	1.20482e-08	1	#DIV/0!
Cer 32:2;1	Cer	0.435484	0.680513	1.56266	0.790315					1.20482e-08	1.20482e-08	1	#DIV/0!
Cer 34:1;1	Cer	0.374335	0.398729	1.06516	0.968477					1.20482e-08	1.20482e-08	1	#DIV/0!
Cer 34:2;1	Cer	4.01814e-10	0.408692	1.01712e+09	0.42265					1.20482e-08	1.20482e-08	1	#DIV/0!
Cer 36:0;2	Cer	4.01814e-10	3.87498e-10	0.964371	0.676301					1.20482e-08	1.20482e-08	1	#DIV/0!
Cer 36:0;3	Cer	4.01814e-10	0.444346	1.10585e+09	0.42265					1.20482e-08	1.20482e-08	1	#DIV/0!
Cer 36:1;1	Cer	4.01814e-10	3.87498e-10	0.964371	0.676301					1.20482e-08	1.20482e-08	1	#DIV/0!
Cer 36:1;2	Cer	38.5228	42.4883	1.10294	0.306777					1.20482e-08	1.20482e-08	1	#DIV/0!
Cer 36:2;2	Cer	3.69941	3.97109	1.07344	0.590404					1.20482e-08	1.20482e-08	1	#DIV/0!
Cer 38:0;2	Cer	4.01814e-10	3.87498e-10	0.964371	0.676301					1.20482e-08	1.20482e-08	1	#DIV/0!
Cer 38:1;2	Cer	0.997118	1.04286	1.04587	0.837568					1.20482e-08	1.20482e-08	1	#DIV/0!
Cer 38:2;4	Cer	4.01814e-10	3.87498e-10	0.964371	0.676301					1.20482e-08	12.0604	1.00101e+09	0.42265
Cer 40:1;2	Cer	2.05133	2.14261	1.0445	0.771978					1.20482e-08	1.20482e-08	1	#DIV/0!
Cer 42:1;2	Cer	1.83911	1.89131	1.02838	0.776402					1.20482e-08	1.20482e-08	1	#DIV/0!
Cer 42:2;2	Cer	5.6788	5.51765	0.971624	0.706872					1.20482e-08	1.20482e-08	1	#DIV/0!
CL 68:2;0	CL	4.01814e-10	17.1852	4.27689e+10	0.42265					451.047	449.184	0.995869	0.994658
CL 70:6;0	CL	4.01814e-10	3.87498e-10	0.964371	0.676301					1.20482e-08	1.20482e-08	1	#DIV/0!
CL 70:7;0	CL	4.01814e-10	3.87498e-10	0.964371	0.676301					1.20482e-08	1.20482e-08	1	#DIV/0!
CL 72:2;0	CL	4.01814e-10	3.87498e-10	0.964371	0.676301					460.48	1.20482e-08	2.61644e-11	0.42265
CL 72:6;0	CL	4.01814e-10	30.5737	7.60893e+10	0.42265					1.20482e-08	1.20482e-08	1	#DIV/0!
CL 72:7;0	CL	75.2309	61.9074	0.822898	0.850948					1.20482e-08	1.20482e-08	1	#DIV/0!
CL 72:8;0	CL	159.163	175.421	1.10215	0.326282					1.20482e-08	1.20482e-08	1	#DIV/0!
CL 74:8;0	CL	4.01814e-10	16.3792	4.0763e+10	0.42265					1.20482e-08	1.20482e-08	1	#DIV/0!
CL 74:9;0	CL	23.4162	28.9478	1.23623	0.895522					1.20482e-08	1.20482e-08	1	#DIV/0!
CL 76:11;0	CL	20.5619	29.7467	1.44669	0.823229					1.20482e-08	1.20482e-08	1	#DIV/0!
DAG 12:0;0_18:1;0	DAG	4.01814e-10	3.87498e-10	0.964371	0.676301					1.20482e-08	1.20482e-08	1	#DIV/0!
DAG 14:0;0_16:1;0	DAG	4.01814e-10	3.87498e-10	0.964371	0.676301					1.20482e-08	1.20482e-08	1	#DIV/0!
DAG 14:0;0_18:1;0	DAG	10.9999	8.70481	0.791355	0.0108085					1.20482e-08	264.936	2.19896e+10	0.000560347
DAG 14:0;0_18:2;0	DAG	4.01814e-10	3.87498e-10	0.964371	0.676301					1.20482e-08	151.353	1.25623e+10	0.00114475
DAG 14:1;0_16:0;0	DAG	4.01814e-10	3.87498e-10	0.964371	0.676301					1.20482e-08	1.20482e-08	1	#DIV/0!
DAG 14:1;0_18:1;0	DAG	4.01814e-10	3.87498e-10	0.964371	0.676301					1.20482e-08	13.6349	1.1317e+09	0.42265
DAG 16:0;0_16:1;0	DAG	22.2771	17.3397	0.778363	0.0384336					1.20482e-08	1.20482e-08	1	#DIV/0!
DAG 16:0;0_16:2;0	DAG	4.01814e-10	3.87498e-10	0.964371	0.676301					1.20482e-08	1.20482e-08	1	#DIV/0!
DAG 16:0;0_18:1;0	DAG	4.01814e-10	3.87498e-10	0.964371	0.676301					1.20482e-08	4086.68	3.39195e+11	0.00200038
DAG 16:0;0_18:2;0	DAG	68.4461	57.0577	0.833615	0.00367538					674.632	2338.7	3.46664	0.0135237
DAG 16:0;0_18:3;0	DAG	2.44286	1.92613	0.788473	0.410674					20.8096	73.7638	3.54469	0.00601158
DAG 16:0;0_19:1;0	DAG	4.01814e-10	3.87498e-10	0.964371	0.676301					1.20482e-08	1.20482e-08	1	#DIV/0!
DAG 16:0;0_20:1;0	DAG	10.2997	43.8274	4.2552	0.153212					76.5446	275.982	3.60551	0.139003
DAG 16:0;0_20:2;0	DAG	2.18919	2.77199	1.26622	0.108885					1.20482e-08	1.20482e-08	1	#DIV/0!
DAG 16:0;0_20:3;0	DAG	2.17942	2.36381	1.0846	0.139278					1.20482e-08	1.20482e-08	1	#DIV/0!
DAG 16:0;0_20:4;0	DAG	6.69214	7.59071	1.13427	0.182517					1.20482e-08	1.20482e-08	1	#DIV/0!
DAG 16:0;0_22:4;0	DAG	0.990221	2.86579	2.8941	0.201997					1.20482e-08	1.20482e-08	1	#DIV/0!
DAG 16:0;0_22:5;0	DAG	4.01814e-10	3.0357	7.55499e+09	0.42265					1.20482e-08	1.20482e-08	1	#DIV/0!
DAG 16:0;0_22:6;0	DAG	4.01814e-10	9.51256	2.3674e+10	0.42265					1.20482e-08	1.20482e-08	1	#DIV/0!
DAG 16:1;0_16:1;0	DAG	4.01814e-10	3.87498e-10	0.964371	0.676301					1.20482e-08	1.20482e-08	1	#DIV/0!
DAG 16:1;0_17:0;0	DAG	4.01814e-10	3.87498e-10	0.964371	0.676301					1.20482e-08	1.20482e-08	1	#DIV/0!
DAG 16:1;0_18:0;0	DAG	4.01814e-10	3.87498e-10	0.964371	0.676301					1.20482e-08	1.20482e-08	1	#DIV/0!
DAG 16:1;0_18:1;0	DAG	54.4082	39.7247	0.730123	0.000138838					406.49	1840.09	4.52678	0.00662515
DAG 16:1;0_18:2;0	DAG	23.44	16.1389	0.68852	0.116221					219.702	899.508	4.09422	0.0236509
DAG 16:1;0_18:3;0	DAG	4.01814e-10	3.87498e-10	0.964371	0.676301					1.20482e-08	1.20482e-08	1	#DIV/0!
DAG 16:1;0_19:1;0	DAG	4.01814e-10	3.87498e-10	0.964371	0.676301					1.20482e-08	1.20482e-08	1	#DIV/0!
DAG 16:1;0_20:1;0	DAG	0.21274	3.87498e-10	1.82146e-09	0.42265					1.20482e-08	7.99374	6.6348e+08	0.42265
DAG 16:1;0_20:2;0	DAG	4.01814e-10	3.87498e-10	0.964371	0.676301					1.20482e-08	1.20482e-08	1	#DIV/0!
DAG 16:1;0_20:3;0	DAG	4.01814e-10	3.87498e-10	0.964371	0.676301					1.20482e-08	1.20482e-08	1	#DIV/0!
DAG 16:1;0_20:4;0	DAG	4.01814e-10	3.87498e-10	0.964371	0.676301					1.20482e-08	1.20482e-08	1	#DIV/0!
DAG 16:2;0_18:1;0	DAG	4.01814e-10	0.648292	1.61341e+09	0.42265					1.20482e-08	11.1721	9.27285e+08	0.42265
DAG 16:2;0_18:2;0	DAG	4.01814e-10	3.87498e-10	0.964371	0.676301					1.20482e-08	1.20482e-08	1	#DIV/0!
DAG 17:0;0_18:1;0	DAG	4.01814e-10	3.87498e-10	0.964371	0.676301					1.20482e-08	1.20482e-08	1	#DIV/0!
DAG 17:0;0_18:2;0	DAG	4.01814e-10	3.87498e-10	0.964371	0.676301					1.20482e-08	1.20482e-08	1	#DIV/0!
DAG 17:1;0_18:1;0	DAG	4.01814e-10	3.87498e-10	0.964371	0.676301					1.20482e-08	1.20482e-08	1	#DIV/0!
DAG 17:1;0_18:2;0	DAG	4.01814e-10	3.87498e-10	0.964371	0.676301					1.20482e-08	1.20482e-08	1	#DIV/0!
DAG 17:2;0_18:1;0	DAG	4.01814e-10	3.87498e-10	0.964371	0.676301					1.20482e-08	1.20482e-08	1	#DIV/0!
DAG 17:2;0_19:1;0	DAG	4.01814e-10	3.87498e-10	0.964371	0.676301					1.20482e-08	5.40373	4.48509e+08	0.42265
DAG 18:0;0_18:2;0	DAG	13.4233	11.8126	0.880008	0.0912087					76.7572	1.20482e-08	1.56965e-10	0.0440479
DAG 18:0;0_18:3;0	DAG	4.01814e-10	3.87498e-10	0.964371	0.676301					1.20482e-08	1.20482e-08	1	#DIV/0!
DAG 18:0;0_20:4;0	DAG	21.6045	17.6173	0.815446	0.500035					1.20482e-08	1.20482e-08	1	#DIV/0!
DAG 18:0;0_22:6;0	DAG	4.01814e-10	11.7877	2.93363e+10	0.010511					1.20482e-08	1.20482e-08	1	#DIV/0!
DAG 18:1;0_18:1;0	DAG	4.01814e-10	3.87498e-10	0.964371	0.676301					1232.82	6376.98	5.17268	0.0058069
DAG 18:1;0_18:2;0	DAG	125.301	110.874	0.884864	0.023141					1083.58	5360.55	4.94708	0.00625223
DAG 18:1;0_18:3;0	DAG	6.74269	5.94057	0.88104	0.176946					56.3406	244.559	4.34072	0.0123084
DAG 18:1;0_19:0;0	DAG	4.01814e-10	3.87498e-10	0.964371	0.676301					1.20482e-08	1.20482e-08	1	#DIV/0!
DAG 18:1;0_19:1;0	DAG	4.01814e-10	8.93736	2.22425e+10	0.42265					1.20482e-08	1.20482e-08	1	#DIV/0!
DAG 18:1;0_20:1;0	DAG	4.01814e-10	35.4676	8.82688e+10	0.0154319					1.20482e-08	114.183	9.47715e+09	0.42265
DAG 18:1;0_20:2;0	DAG	4.01814e-10	3.87498e-10	0.964371	0.676301					1.20482e-08	1.20482e-08	1	#DIV/0!
DAG 18:1;0_20:3;0	DAG	3.89471	3.65732	0.939049	0.851251					1.20482e-08	1.20482e-08	1	#DIV/0!
DAG 18:1;0_20:4;0	DAG	4.01814e-10	2.69755	6.71342e+09	0.42265					1.20482e-08	1.20482e-08	1	#DIV/0!
DAG 18:1;0_22:0;0	DAG	4.01814e-10	3.87498e-10	0.964371	0.676301					1.20482e-08	1.20482e-08	1	#DIV/0!
DAG 18:1;0_22:1;0	DAG	4.01814e-10	3.87498e-10	0.964371	0.676301					1.20482e-08	1.20482e-08	1	#DIV/0!
DAG 18:1;0_22:5;0	DAG	4.01814e-10	5.76134	1.43383e+10	0.0111058					1.20482e-08	1.20482e-08	1	#DIV/0!
DAG 18:2;0_18:2;0	DAG	21.2721	19.0778	0.896848	0.185697					171.611	805.726	4.69508	0.0102594
DAG 18:2;0_18:3;0	DAG	4.01814e-10	3.87498e-10	0.964371	0.676301					1.20482e-08	1.20482e-08	1	#DIV/0!
DAG 18:2;0_19:0;0	DAG	4.01814e-10	3.87498e-10	0.964371	0.676301					1.20482e-08	1.20482e-08	1	#DIV/0!
DAG 18:2;0_20:0;0	DAG	4.01814e-10	3.87498e-10	0.964371	0.676301					1.20482e-08	1.20482e-08	1	#DIV/0!
DAG 18:2;0_20:1;0	DAG	4.01814e-10	3.87498e-10	0.964371	0.676301					1.20482e-08	1.20482e-08	1	#DIV/0!
DAG 18:2;0_20:2;0	DAG	0.45308	1.18349	2.6121	0.249861					1.20482e-08	1.20482e-08	1	#DIV/0!
DAG 18:2;0_20:3;0	DAG	4.01814e-10	0.51155	1.2731e+09	0.42265					1.20482e-08	1.20482e-08	1	#DIV/0!
DAG 18:2;0_20:4;0	DAG	4.01814e-10	3.87498e-10	0.964371	0.676301					1.20482e-08	1.20482e-08	1	#DIV/0!
DAG 18:2;0_22:1;0	DAG	4.01814e-10	3.87498e-10	0.964371	0.676301					1.20482e-08	1.20482e-08	1	#DIV/0!
DAG 18:2;0_22:4;0	DAG	4.01814e-10	0.366884	9.13069e+08	0.42265					1.20482e-08	1.20482e-08	1	#DIV/0!
DAG 18:3;0_20:1;0	DAG	4.01814e-10	3.87498e-10	0.964371	0.676301					1.20482e-08	1.20482e-08	1	#DIV/0!
HexCer 36:1;2	HexCer	5.75394	3.87498e-10	6.73447e-11	0.00174097					1.20482e-08	1.20482e-08	1	#DIV/0!
HexCer 36:1;3	HexCer	1.57268	3.87498e-10	2.46394e-10	0.42265					1.20482e-08	1.20482e-08	1	#DIV/0!
HexCer 38:1;2	HexCer	4.94599	3.87498e-10	7.83458e-11	0.00673245					1.20482e-08	1.20482e-08	1	#DIV/0!
HexCer 38:1;3	HexCer	10.427	3.84372	0.368631	0.00526594					1.20482e-08	1.20482e-08	1	#DIV/0!
HexCer 40:0;3	HexCer	5.7237	3.87498e-10	6.77006e-11	0.0161249					1.20482e-08	1.20482e-08	1	#DIV/0!
HexCer 40:1;2	HexCer	11.1272	2.62621	0.236017	0.00488254					1.20482e-08	1.20482e-08	1	#DIV/0!
HexCer 40:1;3	HexCer	34.3827	12.5113	0.363885	0.0058339					1.20482e-08	1.20482e-08	1	#DIV/0!
HexCer 42:1;2	HexCer	41.1592	11.5657	0.280998	0.00283568					1.20482e-08	1.20482e-08	1	#DIV/0!
HexCer 42:1;3	HexCer	59.6214	21.8474	0.366436	0.00551853					1.20482e-08	1.20482e-08	1	#DIV/0!
HexCer 42:2;2	HexCer	31.1177	8.79587	0.282665	0.000670126					1.20482e-08	1.20482e-08	1	#DIV/0!
HexCer 42:2;3	HexCer	10.0459	3.35845	0.33431	0.0106094					1.20482e-08	1.20482e-08	1	#DIV/0!
LPA 18:1;0	LPA	2.65234	3.87498e-10	1.46097e-10	0.42265					1.20482e-08	1.20482e-08	1	#DIV/0!
LPC 16:0;0	LPC	55.4709	51.9906	0.93726	0.237161					1.20482e-08	1.20482e-08	1	#DIV/0!
LPC 16:1;0	LPC	2.9726	3.87498e-10	1.30357e-10	0.00664733					1.20482e-08	1.20482e-08	1	#DIV/0!
LPC 18:0;0	LPC	30.4789	29.7765	0.976955	0.69758					1.20482e-08	1.20482e-08	1	#DIV/0!
LPC 18:1;0	LPC	11.3629	10.5112	0.925044	0.30283					1.20482e-08	1.20482e-08	1	#DIV/0!
LPC 18:2;0	LPC	13.1446	10.2387	0.77893	0.0884943					1.20482e-08	1.20482e-08	1	#DIV/0!
LPC 20:4;0	LPC	11.6274	10.3806	0.892776	0.461923					1.20482e-08	1.20482e-08	1	#DIV/0!
LPC 22:4;0	LPC	1.49267	3.02697	2.02789	0.420792					1.20482e-08	1.20482e-08	1	#DIV/0!
LPC 22:5;0	LPC	8.33877	7.56801	0.907569	0.536249					1.20482e-08	1.20482e-08	1	#DIV/0!
LPC 22:6;0	LPC	25.4219	23.3345	0.917887	0.461587					1.20482e-08	1.20482e-08	1	#DIV/0!
LPE 16:0;0	LPE	9.88008	7.77948	0.78739	0.094361					1.20482e-08	1.20482e-08	1	#DIV/0!
LPE 16:1;0	LPE	4.01814e-10	3.87498e-10	0.964371	0.676301					1.20482e-08	1.20482e-08	1	#DIV/0!
LPE 18:0;0	LPE	8.67655	9.62151	1.10891	0.00291588					1.20482e-08	1.20482e-08	1	#DIV/0!
LPE 18:1;0	LPE	66.643	19.0545	0.285919	0.010328					25.7411	20.2667	0.787329	0.24978
LPE 18:2;0	LPE	5.65914	4.05835	0.717132	0.1066					1.20482e-08	1.20482e-08	1	#DIV/0!
LPE 20:3;0	LPE	0.992078	0.466252	0.469975	0.377347					1.20482e-08	1.20482e-08	1	#DIV/0!
LPE 20:4;0	LPE	22.6675	15.7136	0.693218	0.143867					53.0348	30.6146	0.577254	0.0864799
LPE 22:4;0	LPE	16.0958	12.8026	0.795404	0.263919					1.20482e-08	1.20482e-08	1	#DIV/0!
LPE 22:5;0	LPE	41.6889	34.2868	0.822442	0.366487					1.20482e-08	1.20482e-08	1	#DIV/0!
LPE 22:6;0	LPE	130.573	109.874	0.841473	0.360139					21.8677	1.20482e-08	5.5096e-10	0.00986139
LPE O-16:1;0	LPE O-	1.23638	1.43747	1.16264	0.43554					1.20482e-08	1.20482e-08	1	#DIV/0!
LPE O-18:1;0	LPE O-	0.955579	1.10506	1.15643	0.458127					1.20482e-08	1.20482e-08	1	#DIV/0!
LPE O-18:2;0	LPE O-	0.861845	3.87498e-10	4.49614e-10	0.00158582					1.20482e-08	1.20482e-08	1	#DIV/0!
LPI 18:0;0	LPI	4.01814e-10	3.70464	9.21979e+09	0.42265					1.20482e-08	1.20482e-08	1	#DIV/0!
LPI 20:4;0	LPI	3.87713	7.93464	2.04652	0.405181					1.20482e-08	1.20482e-08	1	#DIV/0!
PC 12:0;0_18:0;0	PC	4.01814e-10	3.87498e-10	0.964371	0.676301					1.20482e-08	1.20482e-08	1	#DIV/0!
PC 14:0;0_16:0;0	PC	50.7644	48.423	0.953878	0.367538					1.20482e-08	1.20482e-08	1	#DIV/0!
PC 14:0;0_17:0;0	PC	1.90934	1.44869	0.758739	0.236259					1.20482e-08	1.20482e-08	1	#DIV/0!
PC 14:0;0_17:1;0	PC	4.01814e-10	3.87498e-10	0.964371	0.676301					1.20482e-08	1.20482e-08	1	#DIV/0!
PC 14:0;0_18:0;0	PC	78.1861	75.9269	0.971105	0.433544					23.6175	9.70614	0.410972	0.640512
PC 14:0;0_18:1;0	PC	50.2549	52.804	1.05072	0.311212					46.4166	1.20482e-08	2.59566e-10	0.0818085
PC 14:0;0_18:2;0	PC	78.413	51.8425	0.661146	0.00606411					1.20482e-08	1.20482e-08	1	#DIV/0!
PC 14:0;0_18:3;0	PC	8.77255	12.2291	1.39402	0.8397					1.20482e-08	1.20482e-08	1	#DIV/0!
PC 14:0;0_19:0;0	PC	4.01814e-10	3.87498e-10	0.964371	0.676301					1.20482e-08	1.20482e-08	1	#DIV/0!
PC 14:0;0_20:0;0	PC	4.01814e-10	0.306296	7.62283e+08	0.42265					1.20482e-08	1.20482e-08	1	#DIV/0!
PC 14:0;0_20:1;0	PC	4.01814e-10	3.87498e-10	0.964371	0.676301					1.20482e-08	1.20482e-08	1	#DIV/0!
PC 14:0;0_20:2;0	PC	2.31999	1.64008	0.706933	0.386495					1.20482e-08	1.20482e-08	1	#DIV/0!
PC 14:0;0_20:3;0	PC	3.006	1.51375	0.503576	0.440758					1.20482e-08	1.20482e-08	1	#DIV/0!
PC 14:0;0_20:4;0	PC	24.8564	25.363	1.02038	0.801629					1.20482e-08	1.20482e-08	1	#DIV/0!
PC 14:0;0_22:4;0	PC	3.16753	2.74908	0.867894	0.929627					1.20482e-08	1.20482e-08	1	#DIV/0!
PC 14:0;0_22:5;0	PC	9.35055	8.59589	0.919292	0.442514					1.20482e-08	1.20482e-08	1	#DIV/0!
PC 14:0;0_22:6;0	PC	89.9381	101.788	1.13176	0.186733					1.20482e-08	1.20482e-08	1	#DIV/0!
PC 14:1;0_22:3;0	PC	4.01814e-10	1.50855	3.75435e+09	0.42265					1.20482e-08	1.20482e-08	1	#DIV/0!
PC 15:0;0_15:0;0	PC	4.01814e-10	3.87498e-10	0.964371	0.676301					1.20482e-08	1.20482e-08	1	#DIV/0!
PC 15:0;0_16:0;0	PC	8.69234	6.76419	0.778178	0.274357					1.20482e-08	1.20482e-08	1	#DIV/0!
PC 15:0;0_16:1;0	PC	4.01814e-10	3.87498e-10	0.964371	0.676301					1.20482e-08	1.20482e-08	1	#DIV/0!
PC 15:0;0_17:0;0	PC	0.375173	0.75258	2.00596	0.0390159					20.8039	6.59669	0.31709	0.214856
PC 15:0;0_18:0;0	PC	1.58966	1.48733	0.935628	0.693586					1.20482e-08	1.20482e-08	1	#DIV/0!
PC 15:0;0_18:1;0	PC	12.8494	13.2895	1.03425	0.565509					1.20482e-08	1.20482e-08	1	#DIV/0!
PC 15:0;0_18:2;0	PC	16.4026	13.9606	0.851121	0.453731					1.20482e-08	1.20482e-08	1	#DIV/0!
PC 15:0;0_20:3;0	PC	0.897673	1.67364	1.86442	0.479354					1.20482e-08	1.20482e-08	1	#DIV/0!
PC 15:0;0_20:4;0	PC	31.0336	30.8556	0.994265	0.947372					1.20482e-08	1.20482e-08	1	#DIV/0!
PC 15:0;0_22:5;0	PC	7.67239	8.26955	1.07783	0.579261					1.20482e-08	1.20482e-08	1	#DIV/0!
PC 15:0;0_22:6;0	PC	38.6897	37.1697	0.960714	0.636169					1.20482e-08	1.20482e-08	1	#DIV/0!
PC 15:1;0_16:0;0	PC	4.01814e-10	3.87498e-10	0.964371	0.676301					1.20482e-08	1.20482e-08	1	#DIV/0!
PC 16:0;0_16:0;0	PC	139.942	143.705	1.0269	0.651902					225.521	29.5775	0.131152	0.0433565
PC 16:0;0_16:1;0	PC	263.841	254.657	0.965192	0.05228					117.583	115.111	0.978972	0.900351
PC 16:0;0_16:2;0	PC	44.2017	27.423	0.620406	0.0233205					1.20482e-08	1.20482e-08	1	#DIV/0!
PC 16:0;0_17:1;0	PC	26.8659	26.3261	0.979907	0.650349					1.20482e-08	1.20482e-08	1	#DIV/0!
PC 16:0;0_17:2;0	PC	4.01814e-10	4.64434	1.15584e+10	0.42265					1.20482e-08	1.20482e-08	1	#DIV/0!
PC 16:0;0_18:1;0	PC	1384.34	1383.74	0.999568	0.974854					316.556	152.684	0.482328	0.0561927
PC 16:0;0_18:2;0	PC	974.503	1109.61	1.13864	0.0141872					277.192	218.816	0.789401	0.177429
PC 16:0;0_18:3;0	PC	22.1162	22.5183	1.01818	0.683625					1.20482e-08	1.20482e-08	1	#DIV/0!
PC 16:0;0_19:1;0	PC	5.48387	6.30081	1.14897	0.303115					1.20482e-08	1.20482e-08	1	#DIV/0!
PC 16:0;0_19:2;0	PC	4.01814e-10	1.73691	4.32267e+09	0.42265					1.20482e-08	1.20482e-08	1	#DIV/0!
PC 16:0;0_19:3;0	PC	4.01814e-10	3.87498e-10	0.964371	0.676301					1.20482e-08	1.20482e-08	1	#DIV/0!
PC 16:0;0_20:1;0	PC	15.3282	17.9008	1.16784	0.0394919					1.20482e-08	1.20482e-08	1	#DIV/0!
PC 16:0;0_20:2;0	PC	68.3829	76.718	1.12189	0.0182505					26.4267	1.20482e-08	4.5591e-10	0.0535685
PC 16:0;0_20:3;0	PC	126.726	154.652	1.22036	0.0179533					38.9914	11.4804	0.294435	0.138834
PC 16:0;0_20:4;0	PC	1811.81	1951.05	1.07685	0.0823743					157.748	1.20482e-08	7.63764e-11	0.00536671
PC 16:0;0_20:5;0	PC	14.9041	18.5305	1.24331	0.0322663					1.20482e-08	1.20482e-08	1	#DIV/0!
PC 16:0;0_22:2;0	PC	4.01814e-10	2.86896	7.14002e+09	0.0274969					1.20482e-08	1.20482e-08	1	#DIV/0!
PC 16:0;0_22:3;0	PC	4.01814e-10	3.87498e-10	0.964371	0.676301					1.20482e-08	1.20482e-08	1	#DIV/0!
PC 16:0;0_22:4;0	PC	162.789	198.442	1.21901	0.0204134					1.20482e-08	1.20482e-08	1	#DIV/0!
PC 16:0;0_22:5;0	PC	504.297	527.351	1.04571	0.150436					1.20482e-08	1.20482e-08	1	#DIV/0!
PC 16:0;0_22:6;0	PC	2061.56	2081.89	1.00986	0.617303					1.20482e-08	1.20482e-08	1	#DIV/0!
PC 16:0;0_24:4;0	PC	4.01814e-10	3.87498e-10	0.964371	0.676301					1.20482e-08	1.20482e-08	1	#DIV/0!
PC 16:0;0_24:5;0	PC	2.44704	5.39304	2.2039	0.356382					1.20482e-08	1.20482e-08	1	#DIV/0!
PC 16:0;0_24:6;0	PC	24.7287	28.2396	1.14198	0.0554805					1.20482e-08	1.20482e-08	1	#DIV/0!
PC 16:1;0_16:1;0	PC	36.3756	18.6159	0.511768	0.0235123					34.2381	1.20482e-08	3.51895e-10	0.42265
PC 16:1;0_16:2;0	PC	9.07187	3.87498e-10	4.27142e-11	0.42265					1.20482e-08	1.20482e-08	1	#DIV/0!
PC 16:1;0_17:0;0	PC	2.11277	2.13078	1.00853	0.925541					1.20482e-08	1.20482e-08	1	#DIV/0!
PC 16:1;0_17:1;0	PC	3.5645	2.41682	0.678025	0.135967					1.20482e-08	1.20482e-08	1	#DIV/0!
PC 16:1;0_18:0;0	PC	20.5902	20.2887	0.985355	0.801866					24.416	35.6346	1.45948	0.450186
PC 16:1;0_18:1;0	PC	97.5764	95.1993	0.975638	0.529334					30.3333	25.9848	0.856643	0.738138
PC 16:1;0_18:2;0	PC	44.5215	46.9581	1.05473	0.291022					1.20482e-08	1.20482e-08	1	#DIV/0!
PC 16:1;0_18:3;0	PC	1.20197	0.970026	0.807031	0.894409					1.20482e-08	1.20482e-08	1	#DIV/0!
PC 16:1;0_19:1;0	PC	0.250988	0.221702	0.883317	0.93828					1.20482e-08	1.20482e-08	1	#DIV/0!
PC 16:1;0_20:1;0	PC	0.369423	0.791386	2.14222	0.373					1.20482e-08	1.20482e-08	1	#DIV/0!
PC 16:1;0_20:2;0	PC	2.89527	3.21747	1.11129	0.533243					1.20482e-08	1.20482e-08	1	#DIV/0!
PC 16:1;0_20:3;0	PC	14.0753	14.5559	1.03415	0.31939					1.20482e-08	1.20482e-08	1	#DIV/0!
PC 16:1;0_20:4;0	PC	66.7817	69.8577	1.04606	0.414202					1.20482e-08	1.20482e-08	1	#DIV/0!
PC 16:1;0_22:4;0	PC	9.47306	10.6893	1.12839	0.152954					1.20482e-08	1.20482e-08	1	#DIV/0!
PC 16:1;0_22:5;0	PC	48.2296	47.552	0.985951	0.726675					1.20482e-08	1.20482e-08	1	#DIV/0!
PC 16:1;0_22:6;0	PC	93.8797	83.7316	0.891904	0.0898153					1.20482e-08	1.20482e-08	1	#DIV/0!
PC 16:1;0_24:0;0	PC	0.446996	3.87498e-10	8.66892e-10	0.42265					1.20482e-08	1.20482e-08	1	#DIV/0!
PC 16:2;0_17:0;0	PC	0.293518	3.87498e-10	1.32018e-09	0.42265					1.20482e-08	1.20482e-08	1	#DIV/0!
PC 16:2;0_18:0;0	PC	0.891424	2.01173	2.25676	0.359078					1.20482e-08	1.20482e-08	1	#DIV/0!
PC 16:2;0_18:1;0	PC	3.79087	3.72382	0.982313	0.86661					1.20482e-08	1.20482e-08	1	#DIV/0!
PC 16:2;0_18:2;0	PC	2.3752	4.11361	1.7319	0.233817					1.20482e-08	1.20482e-08	1	#DIV/0!
PC 17:0;0_17:1;0	PC	4.01814e-10	3.87498e-10	0.964371	0.676301					4.73676	1.20482e-08	2.54355e-09	0.42265
PC 17:0;0_18:0;0	PC	10.5262	2.5988	0.246889	0.109463					1.20482e-08	1.20482e-08	1	#DIV/0!
PC 17:0;0_18:1;0	PC	14.9101	13.0078	0.872418	0.093498					1.20482e-08	1.20482e-08	1	#DIV/0!
PC 17:0;0_18:2;0	PC	14.2161	15.5259	1.09213	0.378629					1.20482e-08	1.20482e-08	1	#DIV/0!
PC 17:0;0_20:0;0	PC	7.03399	5.89701	0.838359	0.887925					1.20482e-08	1.20482e-08	1	#DIV/0!
PC 17:0;0_20:2;0	PC	1.11549	1.57833	1.41492	0.573736					1.20482e-08	1.20482e-08	1	#DIV/0!
PC 17:0;0_20:4;0	PC	28.1409	28.172	1.0011	0.989083					1.20482e-08	1.20482e-08	1	#DIV/0!
PC 17:0;0_22:4;0	PC	4.01814e-10	4.113	1.02361e+10	0.0150173					1.20482e-08	1.20482e-08	1	#DIV/0!
PC 17:0;0_22:5;0	PC	9.49985	9.18676	0.967042	0.042573					1.20482e-08	1.20482e-08	1	#DIV/0!
PC 17:0;0_22:6;0	PC	26.5981	29.9321	1.12535	0.107363					1.20482e-08	1.20482e-08	1	#DIV/0!
PC 17:1;0_18:0;0	PC	1.54995	1.95009	1.25816	0.297471					1.20482e-08	1.20482e-08	1	#DIV/0!
PC 17:1;0_18:1;0	PC	9.40636	9.05759	0.962922	0.827692					1.20482e-08	1.20482e-08	1	#DIV/0!
PC 17:1;0_18:2;0	PC	6.91796	7.56895	1.0941	0.635945					1.20482e-08	1.20482e-08	1	#DIV/0!
PC 17:1;0_20:3;0	PC	1.35008	1.39985	1.03686	0.75442					1.20482e-08	1.20482e-08	1	#DIV/0!
PC 17:1;0_20:4;0	PC	12.7371	12.0225	0.943901	0.740472					1.20482e-08	1.20482e-08	1	#DIV/0!
PC 17:1;0_22:5;0	PC	5.02041	5.76843	1.149	0.71233					1.20482e-08	1.20482e-08	1	#DIV/0!
PC 17:1;0_22:6;0	PC	10.0667	10.5261	1.04564	0.539337					1.20482e-08	1.20482e-08	1	#DIV/0!
PC 18:0;0_18:1;0	PC	120.512	98.7501	0.819418	0.0470946					39.2593	40.1623	1.023	0.988632
PC 18:0;0_18:2;0	PC	248.815	236.349	0.949899	0.0853105					188.616	216.205	1.14627	0.136927
PC 18:0;0_18:3;0	PC	0.84604	1.84197	2.17716	0.364175					1.20482e-08	1.20482e-08	1	#DIV/0!
PC 18:0;0_19:2;0	PC	1.41214	3.87498e-10	2.74405e-10	0.42265					1.20482e-08	1.20482e-08	1	#DIV/0!
PC 18:0;0_20:2;0	PC	23.0995	12.8393	0.555823	0.0226179					1.20482e-08	1.20482e-08	1	#DIV/0!
PC 18:0;0_20:3;0	PC	24.9869	23.8457	0.954329	0.406311					1.20482e-08	1.20482e-08	1	#DIV/0!
PC 18:0;0_20:4;0	PC	360.01	373.81	1.03833	0.311706					63.1801	39.1742	0.62004	0.777389
PC 18:0;0_20:5;0	PC	4.01814e-10	1.96076	4.87976e+09	0.42265					1.20482e-08	1.20482e-08	1	#DIV/0!
PC 18:0;0_22:4;0	PC	22.1676	25.4864	1.14972	0.260417					1.20482e-08	1.20482e-08	1	#DIV/0!
PC 18:0;0_22:5;0	PC	85.1047	89.8626	1.05591	0.376033					1.20482e-08	1.20482e-08	1	#DIV/0!
PC 18:0;0_22:6;0	PC	367.005	414.409	1.12917	0.000640035					1.20482e-08	1.20482e-08	1	#DIV/0!
PC 18:0;0_24:6;0	PC	4.01814e-10	2.59258	6.45219e+09	0.42265					1.20482e-08	1.20482e-08	1	#DIV/0!
PC 18:1;0_18:1;0	PC	163.57	169.56	1.03662	0.187133					84.2701	58.5986	0.695366	0.497191
PC 18:1;0_18:2;0	PC	171.167	191.578	1.11925	0.0608558					94.6827	76.4389	0.807317	0.423668
PC 18:1;0_18:3;0	PC	11.6107	15.0655	1.29756	0.0980729					1.20482e-08	1.20482e-08	1	#DIV/0!
PC 18:1;0_19:1;0	PC	2.87264	3.87873	1.35023	0.500799					1.20482e-08	1.20482e-08	1	#DIV/0!
PC 18:1;0_20:1;0	PC	17.4872	5.65379	0.323311	0.022963					1.20482e-08	1.20482e-08	1	#DIV/0!
PC 18:1;0_20:2;0	PC	7.3765	7.58461	1.02821	0.516189					1.20482e-08	1.20482e-08	1	#DIV/0!
PC 18:1;0_20:3;0	PC	38.7745	46.3573	1.19556	0.0886243					1.20482e-08	1.20482e-08	1	#DIV/0!
PC 18:1;0_20:4;0	PC	226.729	240.639	1.06135	0.0383114					33.6056	1.20482e-08	3.58517e-10	0.42265
PC 18:1;0_20:5;0	PC	4.01814e-10	3.87498e-10	0.964371	0.676301					1.20482e-08	1.20482e-08	1	#DIV/0!
PC 18:1;0_22:0;0	PC	5.35978	3.87498e-10	7.22972e-11	0.0417377					1.20482e-08	1.20482e-08	1	#DIV/0!
PC 18:1;0_22:3;0	PC	4.01814e-10	3.87498e-10	0.964371	0.676301					1.20482e-08	1.20482e-08	1	#DIV/0!
PC 18:1;0_22:4;0	PC	15.3242	17.8282	1.1634	0.0853192					1.20482e-08	1.20482e-08	1	#DIV/0!
PC 18:1;0_22:5;0	PC	79.7438	85.0723	1.06682	0.130648					1.20482e-08	1.20482e-08	1	#DIV/0!
PC 18:1;0_22:6;0	PC	149.898	163.928	1.09359	0.00195787					1.20482e-08	1.20482e-08	1	#DIV/0!
PC 18:1;0_24:0;0	PC	13.6152	3.87498e-10	2.84606e-11	0.00163691					1.20482e-08	1.20482e-08	1	#DIV/0!
PC 18:2;0_18:2;0	PC	99.5239	112.794	1.13334	0.0220169					29.3481	1.20482e-08	4.10527e-10	0.0166134
PC 18:2;0_18:3;0	PC	7.88941	10.312	1.30707	0.0274578					1.20482e-08	1.20482e-08	1	#DIV/0!
PC 18:2;0_19:0;0	PC	2.55845	1.19951	0.468842	0.394534					1.20482e-08	1.20482e-08	1	#DIV/0!
PC 18:2;0_20:0;0	PC	4.01814e-10	3.87498e-10	0.964371	0.676301					1.20482e-08	1.20482e-08	1	#DIV/0!
PC 18:2;0_20:1;0	PC	2.39405	2.44225	1.02013	0.653929					1.20482e-08	1.20482e-08	1	#DIV/0!
PC 18:2;0_20:2;0	PC	9.71507	11.722	1.20658	0.0446285					1.20482e-08	1.20482e-08	1	#DIV/0!
PC 18:2;0_20:3;0	PC	20.7963	25.7869	1.23998	0.154123					1.20482e-08	1.20482e-08	1	#DIV/0!
PC 18:2;0_20:4;0	PC	157.339	164.366	1.04466	0.118804					1.20482e-08	1.20482e-08	1	#DIV/0!
PC 18:2;0_22:3;0	PC	4.01814e-10	3.87498e-10	0.964371	0.676301					1.20482e-08	1.20482e-08	1	#DIV/0!
PC 18:2;0_22:4;0	PC	16.211	20.341	1.25477	0.0107767					1.20482e-08	1.20482e-08	1	#DIV/0!
PC 18:2;0_22:5;0	PC	39.7573	40.6618	1.02275	0.481544					1.20482e-08	1.20482e-08	1	#DIV/0!
PC 18:2;0_22:6;0	PC	98.5071	92.4279	0.938286	0.272621					1.20482e-08	1.20482e-08	1	#DIV/0!
PC 18:3;0_20:4;0	PC	11.9268	10.2675	0.860877	0.100042					1.20482e-08	1.20482e-08	1	#DIV/0!
PC 19:0;0_20:4;0	PC	4.01814e-10	1.42833	3.55469e+09	0.051429					1.20482e-08	1.20482e-08	1	#DIV/0!
PC 19:1;0_20:4;0	PC	4.01814e-10	0.813786	2.02528e+09	0.42265					1.20482e-08	1.20482e-08	1	#DIV/0!
PC 20:0;0_20:4;0	PC	4.01814e-10	3.87498e-10	0.964371	0.676301					1.20482e-08	1.20482e-08	1	#DIV/0!
PC 20:1;0_20:3;0	PC	4.01814e-10	3.87498e-10	0.964371	0.676301					1.20482e-08	1.20482e-08	1	#DIV/0!
PC 20:1;0_20:4;0	PC	2.99445	3.52012	1.17555	0.301741					1.20482e-08	1.20482e-08	1	#DIV/0!
PC 20:2;0_20:4;0	PC	6.0873	7.84608	1.28893	0.273162					1.20482e-08	1.20482e-08	1	#DIV/0!
PC 20:3;0_20:3;0	PC	0.56218	3.87498e-10	6.89277e-10	0.42265					1.20482e-08	1.20482e-08	1	#DIV/0!
PC 20:3;0_20:4;0	PC	8.49941	9.45261	1.11215	0.333367					1.20482e-08	1.20482e-08	1	#DIV/0!
PC 20:4;0_20:4;0	PC	9.05459	9.13099	1.00844	0.94738					1.20482e-08	1.20482e-08	1	#DIV/0!
PC O-16:0;0/16:0;0	PC O-	4.01814e-10	1.99469	4.96421e+09	0.42265					1.20482e-08	1.20482e-08	1	#DIV/0!
PC O-16:0;0/16:1;0	PC O-	1.40659	1.10637	0.786564	0.503435					1.20482e-08	1.20482e-08	1	#DIV/0!
PC O-16:0;0/18:1;0	PC O-	4.8	4.19076	0.873075	0.207272					1.20482e-08	1.20482e-08	1	#DIV/0!
PC O-16:0;0/18:2;0	PC O-	4.01814e-10	2.48125	6.17513e+09	0.0500825					1.20482e-08	1.20482e-08	1	#DIV/0!
PC O-16:0;0/22:5;0	PC O-	3.4156	3.62817	1.06224	0.391876					1.20482e-08	1.20482e-08	1	#DIV/0!
PC O-16:0;0/22:6;0	PC O-	7.45185	7.46432	1.00167	0.985535					1.20482e-08	1.20482e-08	1	#DIV/0!
PC O-16:1;0/16:0;0	PC O-	3.55788	3.9675	1.11513	0.753663					1.20482e-08	1.20482e-08	1	#DIV/0!
PC O-16:1;0/18:0;0	PC O-	0.9626	0.975153	1.01304	0.931854					1.20482e-08	1.20482e-08	1	#DIV/0!
PC O-16:1;0/18:1;0	PC O-	4.01814e-10	0.792764	1.97296e+09	0.0621693					1.20482e-08	1.20482e-08	1	#DIV/0!
PC O-16:1;0/18:2;0	PC O-	4.01814e-10	2.10596	5.24113e+09	0.42265					1.20482e-08	1.20482e-08	1	#DIV/0!
PC O-16:1;0/20:4;0	PC O-	8.93168	13.679	1.53152	0.000183078					1.20482e-08	1.20482e-08	1	#DIV/0!
PC O-16:1;0/22:4;0	PC O-	2.11389	3.02643	1.43168	0.148507					1.20482e-08	1.20482e-08	1	#DIV/0!
PC O-16:1;0/22:5;0	PC O-	9.112	12.7499	1.39924	0.131588					1.20482e-08	1.20482e-08	1	#DIV/0!
PC O-16:1;0/22:6;0	PC O-	27.3153	37.8269	1.38482	0.11879					1.20482e-08	1.20482e-08	1	#DIV/0!
PC O-16:2;0/18:0;0	PC O-	4.01814e-10	0.910378	2.26567e+09	0.0437455					1.20482e-08	1.20482e-08	1	#DIV/0!
PC O-16:2;0/18:1;0	PC O-	4.01814e-10	0.567046	1.41122e+09	0.42265					1.20482e-08	1.20482e-08	1	#DIV/0!
PC O-17:0;0/15:0;0	PC O-	4.01814e-10	0.710428	1.76805e+09	0.42265					1.20482e-08	1.20482e-08	1	#DIV/0!
PC O-17:0;0/15:1;0	PC O-	0.14511	0.149067	1.02727	0.940072					1.20482e-08	1.20482e-08	1	#DIV/0!
PC O-17:0;0/17:1;0	PC O-	2.87223	2.46747	0.859077	0.158023					1.20482e-08	1.20482e-08	1	#DIV/0!
PC O-17:0;0/17:2;0	PC O-	4.01814e-10	0.0486836	1.2116e+08	0.42265					1.20482e-08	1.20482e-08	1	#DIV/0!
PC O-17:0;0/20:1;0	PC O-	10.9739	3.87498e-10	3.53109e-11	0.0278037					1.20482e-08	1.20482e-08	1	#DIV/0!
PC O-17:0;0/20:2;0	PC O-	5.80017	3.87498e-10	6.6808e-11	0.0190314					1.20482e-08	1.20482e-08	1	#DIV/0!
PC O-17:1;0/15:0;0	PC O-	0.325079	0.36067	1.10948	0.843168					1.20482e-08	1.20482e-08	1	#DIV/0!
PC O-17:1;0/17:0;0	PC O-	0.22211	0.179474	0.808043	0.746914					1.20482e-08	1.20482e-08	1	#DIV/0!
PC O-17:1;0/17:1;0	PC O-	4.01814e-10	0.190391	4.73828e+08	0.0203832					1.20482e-08	1.20482e-08	1	#DIV/0!
PC O-17:1;0/20:1;0	PC O-	0.0208561	3.87498e-10	1.85796e-08	0.42265					1.20482e-08	1.20482e-08	1	#DIV/0!
PC O-18:0;0/14:0;0	PC O-	4.01814e-10	0.201792	5.02203e+08	0.42265					1.20482e-08	1.20482e-08	1	#DIV/0!
PC O-18:0;0/16:1;0	PC O-	0.690095	0.622143	0.901532	0.0730673					1.20482e-08	1.20482e-08	1	#DIV/0!
PC O-18:1;0/14:0;0	PC O-	0.533774	0.441104	0.826386	0.365179					1.20482e-08	1.20482e-08	1	#DIV/0!
PC O-18:1;0/16:0;0	PC O-	8.7119	7.41851	0.851538	0.0994348					1.20482e-08	1.20482e-08	1	#DIV/0!
PC O-18:1;0/16:1;0	PC O-	4.01814e-10	0.291216	7.24752e+08	0.0655071					1.20482e-08	1.20482e-08	1	#DIV/0!
PC O-18:1;0/20:4;0	PC O-	4.47752	4.01735	0.897227	0.145492					1.20482e-08	1.20482e-08	1	#DIV/0!
PC O-18:1;0/22:6;0	PC O-	4.01814e-10	2.29474	5.71095e+09	0.42265					1.20482e-08	1.20482e-08	1	#DIV/0!
PC O-18:2;0/16:0;0	PC O-	4.01814e-10	2.37803	5.91824e+09	0.0181966					1.20482e-08	1.20482e-08	1	#DIV/0!
PC O-18:2;0/16:1;0	PC O-	4.01814e-10	0.0738324	1.83748e+08	0.42265					1.20482e-08	1.20482e-08	1	#DIV/0!
PC O-18:2;0/20:4;0	PC O-	3.84108	5.50465	1.4331	0.104288					1.20482e-08	1.20482e-08	1	#DIV/0!
PE 14:0;0_18:1;0	PE	0.466724	0.412372	0.883547	0.743356					1.20482e-08	1.20482e-08	1	#DIV/0!
PE 14:0;0_18:2;0	PE	4.01814e-10	3.87498e-10	0.964371	0.676301					1.20482e-08	1.20482e-08	1	#DIV/0!
PE 15:0;0_22:4;0	PE	4.01814e-10	3.87498e-10	0.964371	0.676301					1.20482e-08	1.20482e-08	1	#DIV/0!
PE 16:0;0_16:1;0	PE	2.80839	2.5813	0.919136	0.516292					1.20482e-08	1.20482e-08	1	#DIV/0!
PE 16:0;0_18:0;0	PE	4.39896	4.86942	1.10695	0.122823					1.20482e-08	1.20482e-08	1	#DIV/0!
PE 16:0;0_18:1;0	PE	30.3811	22.3739	0.736442	0.0184416					1.20482e-08	1.20482e-08	1	#DIV/0!
PE 16:0;0_18:2;0	PE	21.1683	26.0363	1.22997	0.00626901					93.927	79.9925	0.851645	0.636198
PE 16:0;0_18:3;0	PE	4.01814e-10	3.87498e-10	0.964371	0.676301					1.20482e-08	1.20482e-08	1	#DIV/0!
PE 16:0;0_20:1;0	PE	2.52272	2.62442	1.04031	0.705097					1.20482e-08	1.20482e-08	1	#DIV/0!
PE 16:0;0_20:2;0	PE	3.87822	4.87248	1.25637	0.0673322					1.20482e-08	1.20482e-08	1	#DIV/0!
PE 16:0;0_20:3;0	PE	6.0717	6.09424	1.00371	0.968244					1.20482e-08	1.20482e-08	1	#DIV/0!
PE 16:0;0_20:4;0	PE	40.959	43.315	1.05752	0.267344					59.7551	17.7329	0.296759	0.208614
PE 16:0;0_22:3;0	PE	4.01814e-10	3.87498e-10	0.964371	0.676301					1.20482e-08	1.20482e-08	1	#DIV/0!
PE 16:0;0_22:4;0	PE	55.097	64.5682	1.1719	0.0216814					1.20482e-08	1.20482e-08	1	#DIV/0!
PE 16:0;0_22:5;0	PE	116.56	122.477	1.05076	0.289063					1.20482e-08	1.20482e-08	1	#DIV/0!
PE 16:0;0_22:6;0	PE	522.342	521.714	0.998798	0.97239					1.20482e-08	1.20482e-08	1	#DIV/0!
PE 16:1;0_16:1;0	PE	4.01814e-10	3.87498e-10	0.964371	0.676301					1.20482e-08	1.20482e-08	1	#DIV/0!
PE 16:1;0_18:0;0	PE	3.9223	3.72317	0.949234	0.72974					1.20482e-08	1.20482e-08	1	#DIV/0!
PE 16:1;0_18:1;0	PE	7.01193	5.45817	0.778413	0.0674322					6.44896	6.74599	1.04606	0.86931
PE 16:1;0_18:2;0	PE	4.01814e-10	3.87498e-10	0.964371	0.676301					1.20482e-08	1.20482e-08	1	#DIV/0!
PE 16:1;0_20:1;0	PE	4.01814e-10	3.87498e-10	0.964371	0.676301					1.20482e-08	1.20482e-08	1	#DIV/0!
PE 16:1;0_20:2;0	PE	4.01814e-10	3.87498e-10	0.964371	0.676301					1.20482e-08	1.20482e-08	1	#DIV/0!
PE 16:1;0_20:3;0	PE	2.28746	1.61835	0.707487	0.0736891					1.20482e-08	1.20482e-08	1	#DIV/0!
PE 16:1;0_20:4;0	PE	4.01814e-10	3.87498e-10	0.964371	0.676301					1.20482e-08	1.20482e-08	1	#DIV/0!
PE 16:1;0_22:4;0	PE	2.93377	3.08229	1.05062	0.82311					1.20482e-08	1.20482e-08	1	#DIV/0!
PE 16:1;0_22:5;0	PE	16.5003	16.2278	0.983482	0.869184					1.20482e-08	1.20482e-08	1	#DIV/0!
PE 16:1;0_22:6;0	PE	16.2566	16.194	0.996146	0.966671					1.20482e-08	1.20482e-08	1	#DIV/0!
PE 17:0;0_18:2;0	PE	16.4183	20.0684	1.22232	0.21272					1.20482e-08	1.20482e-08	1	#DIV/0!
PE 17:0;0_20:4;0	PE	3.58316	3.6683	1.02376	0.77303					1.20482e-08	1.20482e-08	1	#DIV/0!
PE 17:0;0_22:4;0	PE	2.94764	2.32125	0.787494	0.172022					1.20482e-08	1.20482e-08	1	#DIV/0!
PE 17:0;0_22:5;0	PE	3.31175	3.21099	0.969573	0.96877					1.20482e-08	1.20482e-08	1	#DIV/0!
PE 17:0;0_22:6;0	PE	7.59683	7.33932	0.966103	0.19376					1.20482e-08	1.20482e-08	1	#DIV/0!
PE 17:1;0_18:1;0	PE	4.01814e-10	3.87498e-10	0.964371	0.676301					411.69	809.178	1.9655	0.444212
PE 17:1;0_18:2;0	PE	4.01814e-10	3.87498e-10	0.964371	0.676301					1.20482e-08	1.20482e-08	1	#DIV/0!
PE 17:1;0_22:3;0	PE	4.01814e-10	0.311784	7.75942e+08	0.42265					1.20482e-08	1.20482e-08	1	#DIV/0!
PE 17:1;0_22:4;0	PE	1.96211	1.865	0.950508	0.974642					1.20482e-08	1.20482e-08	1	#DIV/0!
PE 17:1;0_22:5;0	PE	9.97293	10.6217	1.06505	0.676844					1.20482e-08	1.20482e-08	1	#DIV/0!
PE 18:0;0_18:1;0	PE	27.0524	15.5671	0.575443	0.0167184					1.20482e-08	1.20482e-08	1	#DIV/0!
PE 18:0;0_18:2;0	PE	71.5994	77.4476	1.08168	0.30889					84.2783	78.1069	0.926773	0.826943
PE 18:0;0_18:3;0	PE	0.862373	1.59078	1.84466	0.487278					1.20482e-08	1.20482e-08	1	#DIV/0!
PE 18:0;0_20:2;0	PE	0.670523	1.6983	2.53279	0.270344					1.20482e-08	1.20482e-08	1	#DIV/0!
PE 18:0;0_20:3;0	PE	7.07505	7.64466	1.08051	0.334192					1.20482e-08	1.20482e-08	1	#DIV/0!
PE 18:0;0_20:4;0	PE	306.899	312.189	1.01723	0.544083					216.653	114.555	0.528748	0.204051
PE 18:0;0_20:5;0	PE	4.01814e-10	3.87498e-10	0.964371	0.676301					1.20482e-08	1.20482e-08	1	#DIV/0!
PE 18:0;0_22:4;0	PE	33.8071	42.5299	1.25802	0.0138056					1.20482e-08	1.20482e-08	1	#DIV/0!
PE 18:0;0_22:5;0	PE	296.455	295.303	0.996114	0.935692					1.20482e-08	1.20482e-08	1	#DIV/0!
PE 18:0;0_22:6;0	PE	1263.04	1295.8	1.02594	0.501088					1.20482e-08	1.20482e-08	1	#DIV/0!
PE 18:1;0_18:1;0	PE	34.7156	20.1193	0.579547	0.015941					26.9792	29.7795	1.1038	0.664195
PE 18:1;0_18:2;0	PE	25.4701	21.7039	0.852133	0.152325					86.9861	82.3804	0.947052	0.394761
PE 18:1;0_18:3;0	PE	4.01814e-10	3.48732	8.67894e+09	0.42265					1.20482e-08	1.20482e-08	1	#DIV/0!
PE 18:1;0_20:1;0	PE	0.829844	1.39825	1.68495	0.56835					1.20482e-08	1.20482e-08	1	#DIV/0!
PE 18:1;0_20:2;0	PE	1.67157	1.79965	1.07663	0.456731					1.20482e-08	1.20482e-08	1	#DIV/0!
PE 18:1;0_20:3;0	PE	10.1091	10.3534	1.02417	0.741902					1.20482e-08	1.20482e-08	1	#DIV/0!
PE 18:1;0_20:4;0	PE	46.907	44.9249	0.957744	0.233997					1.20482e-08	1.20482e-08	1	#DIV/0!
PE 18:1;0_20:5;0	PE	4.01814e-10	3.87498e-10	0.964371	0.676301					1.20482e-08	1.20482e-08	1	#DIV/0!
PE 18:1;0_22:4;0	PE	25.6741	29.6253	1.1539	0.0299139					1.20482e-08	1.20482e-08	1	#DIV/0!
PE 18:1;0_22:5;0	PE	133.111	145.725	1.09476	0.120186					1.20482e-08	1.20482e-08	1	#DIV/0!
PE 18:1;0_22:6;0	PE	229.913	281.809	1.22572	0.0467632					1.20482e-08	1.20482e-08	1	#DIV/0!
PE 18:2;0_18:2;0	PE	20.6108	24.0892	1.16877	0.0138258					2.80337	1.96536	0.70107	0.712379
PE 18:2;0_18:3;0	PE	4.01814e-10	3.87498e-10	0.964371	0.676301					1.20482e-08	1.20482e-08	1	#DIV/0!
PE 18:2;0_20:1;0	PE	0.546659	0.874749	1.60017	0.610758					1.20482e-08	1.20482e-08	1	#DIV/0!
PE 18:2;0_20:2;0	PE	3.67685	3.59134	0.976743	0.816981					1.20482e-08	1.20482e-08	1	#DIV/0!
PE 18:2;0_20:3;0	PE	3.24546	3.39977	1.04755	0.812054					1.20482e-08	1.20482e-08	1	#DIV/0!
PE 18:2;0_20:4;0	PE	26.114	30.9867	1.18659	0.0942677					1.20482e-08	1.20482e-08	1	#DIV/0!
PE 18:2;0_22:4;0	PE	21.0879	26.0437	1.23501	0.10294					1.20482e-08	1.20482e-08	1	#DIV/0!
PE 18:2;0_22:5;0	PE	41.0642	53.1952	1.29541	0.0224072					1.20482e-08	1.20482e-08	1	#DIV/0!
PE 18:2;0_22:6;0	PE	94.3257	102.228	1.08378	0.0679852					1.20482e-08	1.20482e-08	1	#DIV/0!
PE 18:3;0_22:5;0	PE	4.01814e-10	0.774164	1.92667e+09	0.42265					1.20482e-08	1.20482e-08	1	#DIV/0!
PE 19:0;0_20:4;0	PE	1.58144	1.77167	1.12029	0.732831					1.20482e-08	1.20482e-08	1	#DIV/0!
PE 19:0;0_22:5;0	PE	4.01814e-10	3.87498e-10	0.964371	0.676301					1.20482e-08	1.20482e-08	1	#DIV/0!
PE 19:0;0_22:6;0	PE	4.01814e-10	5.14552	1.28057e+10	0.42265					1.20482e-08	1.20482e-08	1	#DIV/0!
PE 19:1;0_20:4;0	PE	4.01814e-10	3.87498e-10	0.964371	0.676301					1.20482e-08	1.20482e-08	1	#DIV/0!
PE 20:0;0_20:4;0	PE	4.01814e-10	3.87498e-10	0.964371	0.676301					1.20482e-08	1.20482e-08	1	#DIV/0!
PE 20:1;0_20:3;0	PE	4.01814e-10	3.87498e-10	0.964371	0.676301					1.20482e-08	1.20482e-08	1	#DIV/0!
PE 20:1;0_20:4;0	PE	2.01898	1.30614	0.646931	0.101875					1.20482e-08	1.20482e-08	1	#DIV/0!
PE 20:1;0_22:6;0	PE	4.01814e-10	3.87498e-10	0.964371	0.676301					1.20482e-08	1.20482e-08	1	#DIV/0!
PE 20:2;0_22:6;0	PE	4.01814e-10	1.90113	4.73137e+09	0.42265					1.20482e-08	1.20482e-08	1	#DIV/0!
PE 20:3;0_20:4;0	PE	4.01814e-10	3.87498e-10	0.964371	0.676301					1.20482e-08	1.20482e-08	1	#DIV/0!
PE 20:3;0_22:5;0	PE	4.11016	1.3887	0.337869	0.200019					1.20482e-08	1.20482e-08	1	#DIV/0!
PE 20:3;0_22:6;0	PE	4.01814e-10	2.54308	6.329e+09	0.0133402					1.20482e-08	1.20482e-08	1	#DIV/0!
PE 20:4;0_20:4;0	PE	1.17497	1.31431	1.11859	0.718618					1.20482e-08	1.20482e-08	1	#DIV/0!
PE 20:4;0_22:4;0	PE	5.44952	6.35279	1.16575	0.808265					1.20482e-08	1.20482e-08	1	#DIV/0!
PE 20:4;0_22:5;0	PE	3.96672	4.49659	1.13358	0.905965					1.20482e-08	1.20482e-08	1	#DIV/0!
PE 20:4;0_22:6;0	PE	3.14612	2.27696	0.723736	0.843694					1.20482e-08	1.20482e-08	1	#DIV/0!
PE 22:2;0_22:6;0	PE	4.01814e-10	3.87498e-10	0.964371	0.676301					1.20482e-08	1.20482e-08	1	#DIV/0!
PE 22:3;0_22:5;0	PE	4.01814e-10	3.87498e-10	0.964371	0.676301					1.20482e-08	1.20482e-08	1	#DIV/0!
PE 22:4;0_22:4;0	PE	2.85206	3.87498e-10	1.35866e-10	0.42265					1.20482e-08	1.20482e-08	1	#DIV/0!
PE 22:4;0_22:6;0	PE	31.7946	27.8393	0.875598	0.366084					1.20482e-08	1.20482e-08	1	#DIV/0!
PE 22:5;0_22:5;0	PE	5.22915	5.40855	1.03431	0.0944921					1.20482e-08	1.20482e-08	1	#DIV/0!
PE 22:5;0_22:6;0	PE	6.23244	5.34588	0.85775	0.119451					1.20482e-08	1.20482e-08	1	#DIV/0!
PE O-16:0;0/16:1;0	PE O-	4.01814e-10	3.87498e-10	0.964371	0.676301					1.20482e-08	1.20482e-08	1	#DIV/0!
PE O-16:0;0/18:1;0	PE O-	4.01814e-10	3.87498e-10	0.964371	0.676301					1.20482e-08	1.20482e-08	1	#DIV/0!
PE O-16:0;0/18:2;0	PE O-	0.708755	0.747147	1.05417	0.856627					1.20482e-08	1.20482e-08	1	#DIV/0!
PE O-16:0;0/20:3;0	PE O-	4.01814e-10	0.0660712	1.64432e+08	0.42265					1.20482e-08	1.20482e-08	1	#DIV/0!
PE O-16:0;0/20:4;0	PE O-	0.0759413	0.0458093	0.60322	0.275633					1.20482e-08	1.20482e-08	1	#DIV/0!
PE O-16:0;0/22:4;0	PE O-	2.66619	2.5432	0.953869	0.811722					1.20482e-08	1.20482e-08	1	#DIV/0!
PE O-16:0;0/22:5;0	PE O-	2.54312	3.57247	1.40476	0.40653					1.20482e-08	1.20482e-08	1	#DIV/0!
PE O-16:0;0/22:6;0	PE O-	3.89201	5.18855	1.33313	0.180182					1.20482e-08	1.20482e-08	1	#DIV/0!
PE O-16:1;0/16:1;0	PE O-	4.01814e-10	1.2321	3.06634e+09	0.0982365					1.20482e-08	1.20482e-08	1	#DIV/0!
PE O-16:1;0/18:1;0	PE O-	15.9934	11.2879	0.705787	0.103453					1.20482e-08	1.20482e-08	1	#DIV/0!
PE O-16:1;0/18:2;0	PE O-	3.32243	5.14279	1.5479	0.156192					1.20482e-08	1.20482e-08	1	#DIV/0!
PE O-16:1;0/20:1;0	PE O-	0.233376	0.386227	1.65496	0.403503					1.20482e-08	1.20482e-08	1	#DIV/0!
PE O-16:1;0/20:2;0	PE O-	0.758987	0.71617	0.943586	0.740405					1.20482e-08	1.20482e-08	1	#DIV/0!
PE O-16:1;0/20:3;0	PE O-	0.146083	0.106235	0.72722	0.747356					1.20482e-08	1.20482e-08	1	#DIV/0!
PE O-16:1;0/20:4;0	PE O-	24.8223	29.1515	1.17441	0.367618					1.20482e-08	1.20482e-08	1	#DIV/0!
PE O-16:1;0/22:3;0	PE O-	4.01814e-10	3.87498e-10	0.964371	0.676301					1.20482e-08	1.20482e-08	1	#DIV/0!
PE O-16:1;0/22:4;0	PE O-	11.9989	23.4137	1.95131	0.114718					1.20482e-08	1.20482e-08	1	#DIV/0!
PE O-16:1;0/22:5;0	PE O-	49.9427	73.5956	1.4736	0.0981896					1.20482e-08	1.20482e-08	1	#DIV/0!
PE O-16:1;0/22:6;0	PE O-	186.689	252.201	1.35091	0.123532					1.20482e-08	1.20482e-08	1	#DIV/0!
PE O-16:1;0/24:4;0	PE O-	0.429318	3.87498e-10	9.0259e-10	7.47851e-05					1.20482e-08	1.20482e-08	1	#DIV/0!
PE O-16:2;0/18:0;0	PE O-	0.366838	0.492786	1.34334	0.299701					1.20482e-08	1.20482e-08	1	#DIV/0!
PE O-16:2;0/18:1;0	PE O-	0.758851	0.772216	1.01761	0.923492					1.20482e-08	1.20482e-08	1	#DIV/0!
PE O-16:2;0/20:2;0	PE O-	0.0506503	0.0395705	0.781249	0.115308					1.20482e-08	1.20482e-08	1	#DIV/0!
PE O-17:1;0/22:6;0	PE O-	7.40786	9.11276	1.23015	0.16858					1.20482e-08	1.20482e-08	1	#DIV/0!
PE O-17:2;0/17:1;0	PE O-	4.01814e-10	3.87498e-10	0.964371	0.676301					32.3684	1.20482e-08	3.7222e-10	0.42265
PE O-18:0;0/16:1;0	PE O-	4.01814e-10	3.87498e-10	0.964371	0.676301					1.20482e-08	1.20482e-08	1	#DIV/0!
PE O-18:0;0/18:2;0	PE O-	1.53632	1.4353	0.934245	0.68022					1.20482e-08	1.20482e-08	1	#DIV/0!
PE O-18:0;0/20:4;0	PE O-	1.56733	1.60698	1.0253	0.845216					1.20482e-08	1.20482e-08	1	#DIV/0!
PE O-18:0;0/22:4;0	PE O-	4.01814e-10	1.31748	3.27884e+09	0.42265					1.20482e-08	1.20482e-08	1	#DIV/0!
PE O-18:0;0/22:5;0	PE O-	4.17626	4.45123	1.06584	0.653349					1.20482e-08	1.20482e-08	1	#DIV/0!
PE O-18:0;0/22:6;0	PE O-	3.61508	4.42179	1.22315	0.0862245					1.20482e-08	1.20482e-08	1	#DIV/0!
PE O-18:1;0/12:1;0	PE O-	4.01814e-10	3.87498e-10	0.964371	0.676301					58.8681	1.20482e-08	2.04664e-10	0.42265
PE O-18:1;0/14:0;0	PE O-	4.01814e-10	3.87498e-10	0.964371	0.676301					1.20482e-08	1.20482e-08	1	#DIV/0!
PE O-18:1;0/16:0;0	PE O-	4.01814e-10	3.87498e-10	0.964371	0.676301					1.20482e-08	1.20482e-08	1	#DIV/0!
PE O-18:1;0/16:1;0	PE O-	1.77926	1.24145	0.697733	0.109566					1.20482e-08	1.20482e-08	1	#DIV/0!
PE O-18:1;0/18:1;0	PE O-	47.5066	17.5318	0.369039	0.0207027					1.20482e-08	1.20482e-08	1	#DIV/0!
PE O-18:1;0/18:2;0	PE O-	10.075	9.35782	0.928813	0.166238					1.20482e-08	1.20482e-08	1	#DIV/0!
PE O-18:1;0/18:3;0	PE O-	4.01814e-10	0.0206412	5.137e+07	0.42265					1.20482e-08	1.20482e-08	1	#DIV/0!
PE O-18:1;0/20:3;0	PE O-	0.211711	0.90693	4.28381	0.0835228					1.20482e-08	1.20482e-08	1	#DIV/0!
PE O-18:1;0/20:4;0	PE O-	8.04003	10.9324	1.35975	0.399218					1.20482e-08	1.20482e-08	1	#DIV/0!
PE O-18:1;0/22:3;0	PE O-	4.01814e-10	0.145673	3.62537e+08	0.42265					1.20482e-08	1.20482e-08	1	#DIV/0!
PE O-18:1;0/22:4;0	PE O-	17.6508	18.5701	1.05208	0.779004					1.20482e-08	1.20482e-08	1	#DIV/0!
PE O-18:1;0/22:5;0	PE O-	29.7982	39.6933	1.33207	0.140312					1.20482e-08	1.20482e-08	1	#DIV/0!
PE O-18:1;0/22:6;0	PE O-	60.993	81.4895	1.33605	0.140199					1.20482e-08	1.20482e-08	1	#DIV/0!
PE O-18:2;0/14:0;0	PE O-	4.01814e-10	0.758535	1.88778e+09	0.0253303					1.20482e-08	1.20482e-08	1	#DIV/0!
PE O-18:2;0/16:0;0	PE O-	11.2297	11.0261	0.981872	0.898753					1.20482e-08	1.20482e-08	1	#DIV/0!
PE O-18:2;0/16:1;0	PE O-	1.90391	1.33785	0.702682	0.133765					1.20482e-08	1.20482e-08	1	#DIV/0!
PE O-18:2;0/18:0;0	PE O-	4.01814e-10	0.622262	1.54863e+09	0.42265					1.20482e-08	1.20482e-08	1	#DIV/0!
PE O-18:2;0/18:1;0	PE O-	88.1424	33.5897	0.381085	0.0122496					1.20482e-08	1.20482e-08	1	#DIV/0!
PE O-18:2;0/18:2;0	PE O-	10.1608	8.71061	0.85728	0.364939					1.20482e-08	1.20482e-08	1	#DIV/0!
PE O-18:2;0/18:3;0	PE O-	0.661919	0.908627	1.37272	0.463163					1.20482e-08	1.20482e-08	1	#DIV/0!
PE O-18:2;0/20:2;0	PE O-	0.714008	0.840463	1.17711	0.446264					1.20482e-08	1.20482e-08	1	#DIV/0!
PE O-18:2;0/20:3;0	PE O-	1.06369	1.39799	1.31428	0.471932					1.20482e-08	1.20482e-08	1	#DIV/0!
PE O-18:2;0/20:4;0	PE O-	17.4705	17.3235	0.991587	0.959101					1.20482e-08	1.20482e-08	1	#DIV/0!
PE O-18:2;0/20:5;0	PE O-	4.01814e-10	3.87498e-10	0.964371	0.676301					1.20482e-08	1.20482e-08	1	#DIV/0!
PE O-18:2;0/22:3;0	PE O-	4.01814e-10	3.87498e-10	0.964371	0.676301					1.20482e-08	1.20482e-08	1	#DIV/0!
PE O-18:2;0/22:4;0	PE O-	13.7711	15.0894	1.09573	0.575478					1.20482e-08	1.20482e-08	1	#DIV/0!
PE O-18:2;0/22:5;0	PE O-	54.3302	71.2499	1.31142	0.18506					1.20482e-08	1.20482e-08	1	#DIV/0!
PE O-18:2;0/22:6;0	PE O-	52.8807	70.1911	1.32735	0.150581					1.20482e-08	1.20482e-08	1	#DIV/0!
PG 14:0;0_18:0;0	PG	0.990161	0.46993	0.4746	0.386649					1.20482e-08	1.20482e-08	1	#DIV/0!
PG 14:0;0_18:1;0	PG	0.866282	0.374744	0.432589	0.323873					1.20482e-08	1.20482e-08	1	#DIV/0!
PG 16:0;0_16:0;0	PG	1.08938	0.469566	0.431038	0.317767					1.20482e-08	1.20482e-08	1	#DIV/0!
PG 16:0;0_16:1;0	PG	1.13499	0.555053	0.489037	0.405966					1.20482e-08	1.20482e-08	1	#DIV/0!
PG 16:0;0_18:1;0	PG	45.7168	45.7377	1.00046	0.989775					1.20482e-08	1.20482e-08	1	#DIV/0!
PG 16:0;0_18:2;0	PG	6.17658	7.56	1.22398	0.0309803					1.20482e-08	1.20482e-08	1	#DIV/0!
PG 16:0;0_20:1;0	PG	4.01814e-10	1.46704	3.65104e+09	0.0657239					1.20482e-08	1.20482e-08	1	#DIV/0!
PG 16:0;0_20:2;0	PG	4.79047	5.76875	1.20421	0.171486					1.20482e-08	1.20482e-08	1	#DIV/0!
PG 16:0;0_20:3;0	PG	1.89307	2.12484	1.12243	0.102412					1.20482e-08	1.20482e-08	1	#DIV/0!
PG 16:0;0_20:4;0	PG	2.61642	2.85436	1.09094	0.0127181					1.20482e-08	1.20482e-08	1	#DIV/0!
PG 16:0;0_22:4;0	PG	1.42901	1.7992	1.25905	0.189909					1.20482e-08	1.20482e-08	1	#DIV/0!
PG 16:0;0_22:5;0	PG	1.72841	1.82856	1.05795	0.29051					1.20482e-08	1.20482e-08	1	#DIV/0!
PG 16:1;0_18:0;0	PG	1.25253	1.08942	0.869773	0.0114909					1.20482e-08	1.20482e-08	1	#DIV/0!
PG 16:1;0_18:1;0	PG	4.03524	3.06306	0.759078	0.0567248					1.20482e-08	1.20482e-08	1	#DIV/0!
PG 16:1;0_20:1;0	PG	4.01814e-10	3.87498e-10	0.964371	0.676301					1.20482e-08	1.20482e-08	1	#DIV/0!
PG 16:1;0_20:2;0	PG	0.100853	3.87498e-10	3.8422e-09	0.42265					1.20482e-08	1.20482e-08	1	#DIV/0!
PG 16:1;0_20:3;0	PG	0.745615	0.817266	1.0961	0.584597					1.20482e-08	1.20482e-08	1	#DIV/0!
PG 16:1;0_22:3;0	PG	4.01814e-10	0.0367353	9.14236e+07	0.42265					1.20482e-08	1.20482e-08	1	#DIV/0!
PG 16:1;0_22:4;0	PG	0.330274	0.363206	1.09971	0.693584					1.20482e-08	1.20482e-08	1	#DIV/0!
PG 16:1;0_22:5;0	PG	4.01814e-10	0.36001	8.95962e+08	0.42265					1.20482e-08	1.20482e-08	1	#DIV/0!
PG 16:2;0_18:0;0	PG	0.676298	3.87498e-10	5.72968e-10	0.42265					1.20482e-08	1.20482e-08	1	#DIV/0!
PG 16:2;0_22:4;0	PG	4.01814e-10	0.051234	1.27507e+08	0.42265					1.20482e-08	1.20482e-08	1	#DIV/0!
PG 18:0;0_18:1;0	PG	1.96522	1.99222	1.01374	0.993178					1.20482e-08	1.20482e-08	1	#DIV/0!
PG 18:0;0_18:2;0	PG	5.10693	4.96944	0.973078	0.735346					1.20482e-08	1.20482e-08	1	#DIV/0!
PG 18:0;0_20:4;0	PG	0.992877	1.41179	1.42192	0.0358503					1.20482e-08	1.20482e-08	1	#DIV/0!
PG 18:0;0_22:6;0	PG	4.01814e-10	0.533756	1.32837e+09	0.42265					1.20482e-08	1.20482e-08	1	#DIV/0!
PG 18:1;0_18:1;0	PG	8.02246	7.61468	0.94917	0.41752					1.20482e-08	1.20482e-08	1	#DIV/0!
PG 18:1;0_18:2;0	PG	7.62079	8.10092	1.063	0.0507826					1.20482e-08	1.20482e-08	1	#DIV/0!
PG 18:1;0_18:3;0	PG	0.176939	3.87498e-10	2.19001e-09	0.42265					1.20482e-08	1.20482e-08	1	#DIV/0!
PG 18:1;0_20:3;0	PG	1.25257	1.62903	1.30055	0.0932871					1.20482e-08	1.20482e-08	1	#DIV/0!
PG 18:1;0_20:4;0	PG	1.33455	1.2613	0.945113	0.82379					1.20482e-08	1.20482e-08	1	#DIV/0!
PG 18:1;0_22:5;0	PG	4.01814e-10	0.844642	2.10207e+09	0.42265					1.20482e-08	1.20482e-08	1	#DIV/0!
PG 18:2;0_18:2;0	PG	1.14471	1.10274	0.963337	0.331078					1.20482e-08	1.20482e-08	1	#DIV/0!
PG 18:2;0_20:2;0	PG	0.0809885	0.0695768	0.859095	0.924639					1.20482e-08	1.20482e-08	1	#DIV/0!
PG 18:2;0_20:3;0	PG	4.01814e-10	0.358793	8.92933e+08	0.0155903					1.20482e-08	1.20482e-08	1	#DIV/0!
PG 18:2;0_20:4;0	PG	4.01814e-10	0.4592	1.14282e+09	0.42265					1.20482e-08	1.20482e-08	1	#DIV/0!
PG 20:3;0_20:3;0	PG	2.62503	1.54138	0.587186	0.548342					1.20482e-08	1.20482e-08	1	#DIV/0!
PI 16:0;0_18:0;0	PI	4.01814e-10	3.87498e-10	0.964371	0.676301					1.20482e-08	1.20482e-08	1	#DIV/0!
PI 16:0;0_18:1;0	PI	4.01814e-10	3.87498e-10	0.964371	0.676301					1.20482e-08	1.20482e-08	1	#DIV/0!
PI 16:0;0_20:4;0	PI	4.01814e-10	25.0203	6.22684e+10	0.0038459					1.20482e-08	1.20482e-08	1	#DIV/0!
PI 16:1;0_18:0;0	PI	4.01814e-10	3.87498e-10	0.964371	0.676301					1.20482e-08	1.20482e-08	1	#DIV/0!
PI 18:0;0_18:2;0	PI	29.5913	49.4101	1.66975	0.00306276					1.20482e-08	1.20482e-08	1	#DIV/0!
PI 18:0;0_20:3;0	PI	51.0444	64.8095	1.26967	0.0282424					1.20482e-08	1.20482e-08	1	#DIV/0!
PI 18:0;0_20:4;0	PI	1248.54	1610.61	1.28999	0.0844334					86.7693	46.2204	0.532682	0.720017
PI 18:0;0_22:4;0	PI	59.3858	60.9439	1.02624	0.766837					1.20482e-08	1.20482e-08	1	#DIV/0!
PI 18:0;0_22:5;0	PI	83.0128	103.992	1.25273	0.0766845					1.20482e-08	1.20482e-08	1	#DIV/0!
PI 18:0;0_22:6;0	PI	140.549	160.047	1.13872	0.184552					1.20482e-08	1.20482e-08	1	#DIV/0!
PI 18:1;0_18:1;0	PI	2.63644	6.37852	2.41937	0.0570402					1.20482e-08	1.20482e-08	1	#DIV/0!
PI 18:1;0_18:2;0	PI	4.01814e-10	3.87498e-10	0.964371	0.676301					1.20482e-08	1.20482e-08	1	#DIV/0!
PI 18:1;0_20:3;0	PI	4.01814e-10	3.87498e-10	0.964371	0.676301					1.20482e-08	1.20482e-08	1	#DIV/0!
PI 18:1;0_20:4;0	PI	65.1767	70.2836	1.07836	0.463137					1.20482e-08	1.20482e-08	1	#DIV/0!
PI 18:2;0_18:2;0	PI	4.01814e-10	3.87498e-10	0.964371	0.676301					1.20482e-08	1.20482e-08	1	#DIV/0!
PS 16:0;0_18:0;0	PS	29.3215	3.87498e-10	1.32155e-11	0.42265					1.20482e-08	1.20482e-08	1	#DIV/0!
PS 18:0;0_18:1;0	PS	208.606	92.3625	0.442761	0.0249086					1.20482e-08	1.20482e-08	1	#DIV/0!
PS 18:0;0_18:2;0	PS	4.01814e-10	3.87498e-10	0.964371	0.676301					1.20482e-08	1.20482e-08	1	#DIV/0!
PS 18:0;0_20:3;0	PS	4.01814e-10	3.87498e-10	0.964371	0.676301					1.20482e-08	1.20482e-08	1	#DIV/0!
PS 18:0;0_20:4;0	PS	4.01814e-10	3.87498e-10	0.964371	0.676301					1.20482e-08	1.20482e-08	1	#DIV/0!
PS 18:0;0_22:4;0	PS	4.01814e-10	49.1344	1.22282e+11	0.0107438					1.20482e-08	1.20482e-08	1	#DIV/0!
PS 18:0;0_22:5;0	PS	60.9367	124.966	2.05075	0.406107					1.20482e-08	1.20482e-08	1	#DIV/0!
PS 18:0;0_22:6;0	PS	402.794	415.764	1.0322	0.371704					1.20482e-08	1.20482e-08	1	#DIV/0!
PS 18:1;0_18:1;0	PS	4.01814e-10	3.87498e-10	0.964371	0.676301					1.20482e-08	1.20482e-08	1	#DIV/0!
SM 34:0;2	SM	1.89262	3.87498e-10	2.04741e-10	0.42265					1.20482e-08	1.20482e-08	1	#DIV/0!
SM 34:1;2	SM	67.2629	57.3393	0.852466	0.318927					153.825	130.418	0.84783	0.473631
SM 36:1;2	SM	122.712	137.393	1.11964	0.567728					1.20482e-08	1.20482e-08	1	#DIV/0!
SM 36:2;2	SM	5.34879	5.51971	1.03195	0.784909					1.20482e-08	1.20482e-08	1	#DIV/0!
SM 38:1;2	SM	13.2857	8.59591	0.647003	0.0593284					1.20482e-08	1.20482e-08	1	#DIV/0!
SM 40:1;2	SM	24.8482	17.0724	0.687067	0.132919					1.20482e-08	1.20482e-08	1	#DIV/0!
SM 40:2;2	SM	4.81554	3.87498e-10	8.04682e-11	0.00373297					1.20482e-08	1.20482e-08	1	#DIV/0!
SM 42:1;2	SM	30.8266	15.0817	0.489244	0.0210131					1.20482e-08	1.20482e-08	1	#DIV/0!
SM 42:2;2	SM	76.6879	45.6828	0.595697	0.0107428					1.20482e-08	1.20482e-08	1	#DIV/0!
TAG 36:0;0	TAG	4.01814e-10	3.87498e-10	0.964371	0.676301					1.20482e-08	294.045	2.44057e+10	0.000119127
TAG 40:1;0	TAG	4.01814e-10	3.87498e-10	0.964371	0.676301					1.20482e-08	1.20482e-08	1	#DIV/0!
TAG 42:1;0	TAG	4.01814e-10	3.87498e-10	0.964371	0.676301					195.058	128.47	0.658628	0.656082
TAG 42:2;0	TAG	4.01814e-10	3.87498e-10	0.964371	0.676301					1.20482e-08	1.20482e-08	1	#DIV/0!
TAG 44:0;0	TAG	4.01814e-10	3.87498e-10	0.964371	0.676301					1.20482e-08	1.20482e-08	1	#DIV/0!
TAG 44:1;0	TAG	4.01814e-10	8.6063	2.14186e+10	0.42265					1.20482e-08	1.20482e-08	1	#DIV/0!
TAG 44:2;0	TAG	4.01814e-10	3.87498e-10	0.964371	0.676301					1.20482e-08	1.20482e-08	1	#DIV/0!
TAG 46:0;0	TAG	67.6139	41.6226	0.615592	0.00634559					1.20482e-08	1.20482e-08	1	#DIV/0!
TAG 46:1;0	TAG	170.52	94.0215	0.551383	0.00382238					1.20482e-08	1.20482e-08	1	#DIV/0!
TAG 46:2;0	TAG	122.942	68.6635	0.558505	0.0105622					1.20482e-08	1.20482e-08	1	#DIV/0!
TAG 46:3;0	TAG	37.2487	21.4295	0.575308	0.0127748					222.576	1.20482e-08	5.41307e-11	0.42265
TAG 47:1;0	TAG	22.1436	7.58854	0.342696	0.201843					1.20482e-08	1.20482e-08	1	#DIV/0!
TAG 47:2;0	TAG	5.7718	3.87498e-10	6.71364e-11	0.42265					1.20482e-08	1.20482e-08	1	#DIV/0!
TAG 48:0;0	TAG	205.785	121.976	0.592737	0.0105402					1.20482e-08	2796.58	2.32117e+11	0.42265
TAG 48:1;0	TAG	962.851	558.42	0.579966	0.000542465					13642.2	21876.3	1.60357	0.0742747
TAG 48:2;0	TAG	1039.64	594.964	0.572282	0.000225366					11387.9	18070.7	1.58684	0.0785865
TAG 48:3;0	TAG	379.397	211.129	0.556486	0.000115428					3313.01	5181.71	1.56405	0.134887
TAG 48:4;0	TAG	50.8108	31.8172	0.626189	0.0368498					465.411	704.72	1.51419	0.0524963
TAG 49:1;0	TAG	76.9221	47.9832	0.62379	0.00439737					1.20482e-08	1.20482e-08	1	#DIV/0!
TAG 49:2;0	TAG	101.148	64.8288	0.640929	0.00308656					1.20482e-08	1.20482e-08	1	#DIV/0!
TAG 49:3;0	TAG	41.0658	29.2632	0.712594	0.0109309					562.816	756.724	1.34453	0.0665136
TAG 49:4;0	TAG	4.01814e-10	3.87498e-10	0.964371	0.676301					1.20482e-08	1.20482e-08	1	#DIV/0!
TAG 50:1;0	TAG	2721.85	1831.95	0.673053	0.0326238					41906.2	65857.2	1.57154	0.0983882
TAG 50:2;0	TAG	5233.95	3160.4	0.603828	0.000374399					68746.6	109653	1.59504	0.0700872
TAG 50:3;0	TAG	3355.59	2010.47	0.59914	8.37761e-05					35311.6	55915.3	1.58348	0.0725093
TAG 50:4;0	TAG	755.251	456.827	0.604867	0.000520841					6565.54	9954.25	1.51614	0.0882606
TAG 50:5;0	TAG	77.4576	48.8394	0.630531	0.00525706					485.57	815.26	1.67897	0.0246237
TAG 51:1;0	TAG	4.01814e-10	3.87498e-10	0.964371	0.676301					930.557	1435.54	1.54266	0.0866072
TAG 51:2;0	TAG	252.789	160.83	0.636223	0.00887695					3238.32	4936.75	1.52448	0.0872553
TAG 51:3;0	TAG	210.241	136.026	0.647004	0.00475429					2522.59	3751.58	1.4872	0.0638389
TAG 51:4;0	TAG	58.8028	36.3137	0.61755	0.0291639					697.399	1048.81	1.50389	0.061715
TAG 52:1;0	TAG	4.01814e-10	3.87498e-10	0.964371	0.676301					1.20482e-08	1320.36	1.0959e+11	0.42265
TAG 52:2;0	TAG	10862.4	6459.54	0.59467	1.09636e-05					131025	220208	1.68065	0.0694422
TAG 52:3;0	TAG	13135.1	8164.83	0.621605	0.00048394					153563	241931	1.57545	0.0772663
TAG 52:4;0	TAG	5359.13	3428.71	0.63979	0.000284434					57956.4	87398.9	1.50801	0.0921189
TAG 52:5;0	TAG	1008.61	654.126	0.648544	0.00161336					9649.93	13789.2	1.42894	0.116574
TAG 52:6;0	TAG	109.294	71.886	0.657733	0.00450435					791.143	1097.15	1.3868	0.130095
TAG 53:1;0	TAG	4.01814e-10	3.87498e-10	0.964371	0.676301					114.437	373.087	3.26021	0.15459
TAG 53:2;0	TAG	150.482	95.7885	0.636545	0.00271797					2264.38	3763.73	1.66215	0.020306
TAG 53:3;0	TAG	310.308	192.758	0.621184	0.00507262					3516.4	5697.82	1.62035	0.0643372
TAG 53:4;0	TAG	168.202	114.734	0.68212	0.0112653					1792.53	2561.99	1.42926	0.163164
TAG 53:5;0	TAG	38.714	26.6269	0.687784	0.0959891					379.874	462.264	1.21689	0.295743
TAG 54:1;0	TAG	4.01814e-10	3.87498e-10	0.964371	0.676301					1.20482e-08	1.20482e-08	1	#DIV/0!
TAG 54:2;0	TAG	4.01814e-10	238.242	5.92916e+11	0.42265					4151.6	5806.61	1.39864	0.838214
TAG 54:3;0	TAG	10077	5812.11	0.576772	5.55302e-05					107971	181549	1.68146	0.0623387
TAG 54:4;0	TAG	9518.11	5937.93	0.623856	0.000523023					106942	168239	1.57317	0.0845326
TAG 54:5;0	TAG	3544.08	2308.33	0.65132	0.000164856					39216.6	59625.6	1.52042	0.0917688
TAG 54:6;0	TAG	781.775	528.25	0.675705	0.00202196					8188.74	11267.7	1.376	0.1687
TAG 54:7;0	TAG	132.996	81.5347	0.613062	0.00324378					962.084	1422.4	1.47846	0.059412
TAG 55:1;0	TAG	4.01814e-10	3.87498e-10	0.964371	0.676301					1.20482e-08	1.20482e-08	1	#DIV/0!
TAG 55:2;0	TAG	30.4147	8.45284	0.27792	0.125498					634.757	928.554	1.46285	0.0901231
TAG 55:3;0	TAG	83.7996	55.4281	0.661437	0.0215897					1847.55	2645.4	1.43185	0.103962
TAG 55:4;0	TAG	70.4711	47.7893	0.678141	0.0122421					773.313	1755.87	2.27059	0.336305
TAG 55:5;0	TAG	25.3838	18.3829	0.724198	0.0325189					125.564	571.711	4.55315	0.0840413
TAG 56:1;0	TAG	4.01814e-10	3.87498e-10	0.964371	0.676301					1.20482e-08	1.20482e-08	1	#DIV/0!
TAG 56:2;0	TAG	29.4736	22.569	0.765735	0.869603					558.787	623.946	1.11661	0.945075
TAG 56:3;0	TAG	288.547	190.711	0.660935	0.0121239					7364.23	9467.17	1.28556	0.215474
TAG 56:4;0	TAG	384.504	262.119	0.681707	0.00335482					7900.41	10022.3	1.26858	0.17031
TAG 56:5;0	TAG	380.513	265.34	0.697322	0.00320363					4436.03	6715.8	1.51392	0.123186
TAG 56:6;0	TAG	425.791	284.164	0.667379	0.00107127					3688.41	5831.63	1.58107	0.0979685
TAG 56:7;0	TAG	324.167	207.648	0.640559	0.000177707					2140.7	3387.66	1.5825	0.114517
TAG 56:8;0	TAG	108.497	68.3755	0.630205	0.0126554					1.20482e-08	881.283	7.31465e+10	0.0137026
TAG 57:2;0	TAG	4.01814e-10	3.87498e-10	0.964371	0.676301					1.20482e-08	1.20482e-08	1	#DIV/0!
TAG 57:3;0	TAG	22.3559	4.49144	0.200906	0.108619					275.964	399.54	1.4478	0.24604
TAG 57:4;0	TAG	4.01814e-10	3.87498e-10	0.964371	0.676301					1.20482e-08	134.792	1.11878e+10	0.42265
TAG 58:1;0	TAG	4.01814e-10	3.87498e-10	0.964371	0.676301					1.20482e-08	1.20482e-08	1	#DIV/0!
TAG 58:2;0	TAG	25.8817	23.9972	0.927189	0.948888					325.318	646.046	1.98589	0.127876
TAG 58:3;0	TAG	67.2686	36.9105	0.548703	0.0970746					899.672	1217.14	1.35287	0.272737
TAG 58:4;0	TAG	39.087	19.7155	0.5044	0.0564308					771.505	909.89	1.17937	0.223515
TAG 58:5;0	TAG	26.2985	14.3731	0.546535	0.0737909					438.309	615.264	1.40372	0.125531
TAG 58:6;0	TAG	63.3925	46.2298	0.729264	0.064644					560.488	1072.68	1.91384	0.129547
TAG 58:7;0	TAG	118.017	77.0288	0.652692	0.0337214					696.596	1414.4	2.03045	0.0387877
TAG 58:8;0	TAG	114.01	71.4192	0.626427	0.00208787					610.16	1089.37	1.78538	0.198798
TAG 58:9;0	TAG	50.8511	24.389	0.479617	0.0305274					1.20482e-08	176.864	1.46798e+10	0.42265
TAG 59:2;0	TAG	4.01814e-10	3.87498e-10	0.964371	0.676301					1.20482e-08	1.20482e-08	1	#DIV/0!
TAG 59:3;0	TAG	4.01814e-10	3.87498e-10	0.964371	0.676301					1.20482e-08	1.20482e-08	1	#DIV/0!
TAG 60:2;0	TAG	4.01814e-10	3.87498e-10	0.964371	0.676301					1.20482e-08	1.20482e-08	1	#DIV/0!
TAG 60:3;0	TAG	14.9741	9.7609	0.651852	0.798019					303.667	350.432	1.154	0.663062
TAG 60:4;0	TAG	37.1944	3.87498e-10	1.04182e-11	0.0836021					1.20482e-08	311.058	2.58178e+10	0.00104362
