# Supplementary material for: Dysfunctional oxidative phosphorylation shunts branched‐chain amino acid catabolism onto lipogenesis in skeletal muscle
Source: EMBO J. 2020 Jun 3;39(14):e103812. doi: 10.15252/embj.2019103812 (PMC7360968; doi:10.15252/embj.2019103812)
Supplement: Supplementary file 5 — Source Data for Expanded View [file EMBJ-39-e103812-s010.zip]

Archive with 5 entries (4 files):
- EMBOJ-2019-103812R1-Figure_EV3_uncropped_gels-sd.pdf
- __MACOSX/
- __MACOSX/._EMBOJ-2019-103812R1-Figure_EV3_uncropped_gels-sd.pdf
- EMBOJ-2019-103812R1-Figure_EV5_uncropped_gels-sd.pdf
- __MACOSX/._EMBOJ-2019-103812R1-Figure_EV5_uncropped_gels-sd.pdf
